# Supplementary material for: Differential LTR-retrotransposon dynamics across polyploidization, speciation, domestication, and improvement of cotton (Gossypium)
Source: Genome Biol. 2025 Oct 27;26:369. doi: 10.1186/s13059-025-03837-7 (PMC12557855; doi:10.1186/s13059-025-03837-7)
Supplement: Supplementary file 2 — Additional file 2: Table S1. Genome assembly information table. Table S2. N of intact elements found per lineage, genome and subgenome. Table S3. N of TIPs classified by type and lineage in the G. hirsutum pangenome. Table S4. N of TIPs classified by type and lineage in the G. barbadense pangenome. Table S5. WGS and RNA-seq datasets used for eQTL analysis. Table S6. TIP-eQTL analysis results summary. Table S7. Dataset codes and accession names for G. hirsutum (a) and G. barbadense (b) pangenome genotyping. Table S8. TIPs shared across population groups in G. hirsutum and G. barbadense. Table S9. Summary of TIPs with high PBS in the G. hirsutum (a) and G. barbadense (b) pangenomes. [file 13059_2025_3837_MOESM2_ESM.xlsx]

## Sheet: TableS1
TableS1. Genome assemblies used for this study, accession names and origin. Assemblies used as reference for the pangenome are indicated in bold.
Species	Genome type	Ref in figures 1a, 2, 3 and S1	Assembly	Genome size subgenome A (Mbp)	Genome size subgenome B (Mbp)	Wild/ domesticated	Origin	Assembly type	Assembly code	Ref
G. herbaceum	A1 (AA)	1a (1)	A1a (wild)	1496.89	-	W	Africa	Long (ONT)+Hi-C	PRJNA788082	Wang et al (2022)
G. arboreum	A2 (AA)	1b	SYX1	1593.75	-	W	Africa	Long (ONT)+Hi-C	PRJNA788082	Wang et al (2022)
G. raimondii	D5 (DD)	2	GPD5lz	-	776.015	W	Mexico	Long (ONT)+Hi-C	PRJNA788082	Wang et al (2022)
G. hirsutum	AD1 (AADD)	3	TX-1000	1448.02	848.03	W	Egypt	Long (PacBio)+Hi-C	PRJNA739494	Peng et al., (2022)
		4	TX2094	1447.18	849.36	W	Mexico	Long (PacBio)+Hi-C	PRJNA1086501	Ning et al (2024)*
		5	B713	1438.48	844.58	D	US (Texas)	Long (PacBio)+Hi-C	PRJNA705219	Perkin et al (2021)
		6	Bar32	1438.06	843.88	D	US (Texas)	Long (PacBio)+Hi-C	PRJNA705219	Perkin et al (2021)
		7	NDM8	1405.86	820.65	D	China	Long (PacBio)+Hi-C	PRJNA680449	Ma et al (2021)
		8	TM1 (CRI version)	1361.82	788.41	D	US (Texas)	Long (PacBio)+Hi-C	PRJNA503326	Yang et al (2019)
		9	ZM24	1405.86	820.65	D	China	Long (PacBio)+Hi-C	PRJNA503326	Yang et al (2019)
		10	CRI12	1443.14	853.68	D	China	Long (PacBio)+Hi-C	PRJNA737739	Lu et al., (2022)
G. barbadense	AD2 (AADD)	11	GB0333	1345.92	787.43	W	Peru	Long (PacBio)+ref-based scaffolding	PRJCA039983	Meng et al (2025)
		12	GB0414	1381.46	823.21	W	Peru	Long (PacBio)+ref-based scaffolding	PRJCA039984	Meng et al (2025)
		13	GB0660	1385.39	827.78	W	Peru	Long (PacBio)+ref-based scaffolding	PRJCA039985	Meng et al (2025)
		14	GB0776	1382.88	823.92	W	Brazil	Long (PacBio)+ref-based scaffolding	PRJCA039986	Meng et al (2025)
		15	K101	1379.14	826.58	W	Bolivia	Long (PacBio)+ref-based scaffolding	PRJCA039987	Meng et al (2025)
		16	3-79	1385.05	827.19	D	China	Long (PacBio)+Hi-C	PRJNA516411	Chen et al (2020)
		17	Pima90	1386.52	825.29	D	China	Long (PacBio)+Hi-C	PRJNA680449	Ma et al (2021)
		18	Giza7	1387.8	827.71	D	Egypt	Long (PacBio)+ref-based scaffolding	PRJCA039983	Meng et al (2025)
		19	Junhai-1	1385.22	824.41	D	China	Long (PacBio)+ref-based scaffolding	PRJCA039984	Meng et al (2025)
		20	Yuma	1386.41	828.23	D	China	Long (PacBio)+ref-based scaffolding	PRJCA039985	Meng et al (2025)

## Sheet: TableS2
TableS2. N of intact LTR-retrotransposons found in each of the genomes analysed, by lineage and subgenome
						Copia	Copia	Copia	Gypsy	Copia	Gypsy	Gypsy	Copia	Copia	Gypsy	Gypsy	Copia	Copia	Gypsy	Copia
Species	Ref in figs 1a, 2, 3 and S1	Accession	Wild or Dom	(Sub-)genome	Gsize (Mbp)	Ale	Alexia	Angela	Athila	Bianca	CRM	Galadriel	Ikeros	Ivana	Ogre	Reina	SIRE	TAR	Tekay	Tork
G. herbaceum	1a (1)	"A1a"	Wild	A1	1496.89	386	9	14	986	67	136	79	39	216	496	61	0	19	6657	491
G. arboreum	1b	SWY1	Dom	A2	1593.75	396	7	11	928	76	173	104	43	214	411	58	1	17	9686	569
G. raimondii	2	GPD5lz	Wild	D5	776.015	437	5	49	185	39	649	208	4	431	311	59	3	56	305	398
G. hirsutum (AD1)	3	TX-1000	Wild	A	1438.48	461	8	13	938	81	1104	171	45	615	565	67	1	59	6712	1359
G. hirsutum (AD1)	3	TX-1000	Wild	D	844.58	384	4	36	161	39	1679	234	8	628	517	60	2	98	1567	1324
G. hirsutum (AD1)	4	TX2094	Wild	A	1443.14	474	10	15	963	83	1131	165	52	636	589	70	1	57	6711	1320
G. hirsutum (AD1)	4	TX2094	Wild	D	853.68	398	5	40	165	41	1646	222	8	670	525	64	1	100	1575	1273
G. hirsutum (AD1)	5	B713	Dom	A	1448.02	470	8	14	953	80	1086	166	43	584	577	63	1	53	6794	1361
G. hirsutum (AD1)	5	B713	Dom	D	848.03	380	4	35	161	41	1665	220	8	655	493	57	1	103	1550	1323
G. hirsutum (AD1)	6	Bar32	Dom	A	1447.18	468	8	14	945	79	1085	169	47	594	557	66	1	54	6761	1373
G. hirsutum (AD1)	6	Bar32	Dom	D	849.36	384	4	36	160	42	1710	222	8	646	504	60	1	99	1581	1352
G. hirsutum (AD1)	7	NDM8	Dom	A	1438.06	473	8	14	934	80	1099	164	47	592	547	67	1	55	6736	1342
G. hirsutum (AD1)	7	NDM8	Dom	D	843.88	391	4	36	162	40	1706	244	7	655	516	55	1	95	1583	1317
G. hirsutum (AD1)	8	TM1-CRI	Dom	A	1405.86	460	8	14	917	79	1037	157	44	571	518	67	1	57	6285	1322
G. hirsutum (AD1)	8	TM1-CRI	Dom	D	820.65	378	4	35	162	40	1599	214	8	605	466	54	1	92	1468	1272
G. hirsutum (AD1)	9	ZM24	Dom	A	1361.82	455	8	13	898	78	787	165	40	585	494	64	1	53	5902	1317
G. hirsutum (AD1)	9	ZM24	Dom	D	788.41	366	4	32	158	41	808	215	7	598	440	53	1	101	1321	1288
G. hirsutum (AD1)	10	CRI12	Dom	A	1405.86	478	9	13	942	81	1088	168	45	590	551	69	1	57	6712	1320
G. hirsutum (AD1)	10	CRI12	Dom	D	820.65	385	4	37	169	41	1624	228	9	644	505	63	1	97	1552	1287
G. barbadense (AD2)	11	GB0333	Wild	A	1385.39	477	10	15	984	79	858	143	42	565	490	65	2	86	4815	1261
G. barbadense (AD2)	11	GB0333	Wild	D	827.78	415	8	33	162	41	1313	221	10	628	460	67	3	107	1002	1241
G. barbadense (AD2)	12	GB0414	Wild	A	1382.88	472	11	14	998	82	879	154	43	563	520	64	2	90	4749	1238
G. barbadense (AD2)	12	GB0414	Wild	D	823.92	403	6	34	151	43	1337	201	11	578	488	67	3	107	1057	1250
G. barbadense (AD2)	13	GB0660	Wild	A	1379.14	472	11	14	970	77	849	149	45	578	496	63	1	87	4765	1187
G. barbadense (AD2)	13	GB0660	Wild	D	826.58	392	8	36	164	40	1329	221	11	612	503	68	3	110	1062	1174
G. barbadense (AD2)	14	GB0776	Wild	A	1385.05	467	10	13	988	79	853	146	45	565	488	65	2	80	4711	1193
G. barbadense (AD2)	14	GB0776	Wild	D	827.19	387	7	37	169	40	1348	226	11	614	481	67	3	106	991	1183
G. barbadense (AD2)	15	K101	Wild	A	1385.22	474	10	14	988	81	857	145	43	565	493	65	2	80	4899	1203
G. barbadense (AD2)	15	K101	Wild	D	824.41	398	8	39	167	44	1336	210	11	600	465	68	3	106	1076	1199
G. barbadense (AD2)	16	3-79	Dom	A	1345.92	458	10	16	933	78	577	136	40	538	387	59	0	73	3408	1096
G. barbadense (AD2)	16	3-79	Dom	D	787.43	381	6	33	161	39	679	200	10	561	400	62	2	106	722	1078
G. barbadense (AD2)	17	Pima90	Dom	A	1381.46	467	10	16	973	76	818	159	46	585	494	64	0	80	4946	1166
G. barbadense (AD2)	17	Pima90	Dom	D	823.21	385	6	35	164	41	1291	215	10	583	484	63	2	108	1049	1174
G. barbadense (AD2)	18	Giza7	Dom	A	1386.52	463	12	16	986	81	827	144	44	573	483	62	2	80	5040	1173
G. barbadense (AD2)	18	Giza7	Dom	D	825.29	393	7	36	159	42	1334	219	11	622	486	68	3	110	1030	1201
G. barbadense (AD2)	19	Junhai-1	Dom	A	1387.8	463	12	16	980	82	878	146	46	575	492	62	1	85	4979	1174
G. barbadense (AD2)	19	Junhai-1	Dom	D	827.71	399	8	35	161	44	1312	218	11	633	493	67	3	109	1048	1213
G. barbadense (AD2)	20	Yuma	Dom	A	1386.41	468	12	16	983	80	831	149	44	579	491	62	1	80	4991	1166
G. barbadense (AD2)	20	Yuma	Dom	D	828.23	393	8	37	161	45	1314	225	11	615	505	65	3	109	1040	1183

## Sheet: TableS3
TableS3. Number and percentage of TIPs classified into LTR-RT lineages and type (intact or solo element) within the G. hirsutum pangenome.
LTR-RT lineage	Intact LTR-RT TIPs	solo-LTR TIPs	% polymorphic LTR-RTs	% polymorphic solo-LTR
Ale	68	7	7.62332	2.97872
Alesia	0	0	0	0
Angela	0	2	0	0.581395
Athila	1	13	0.0918274	0.242356
Bianca	0	0	0	0
CRM	28	308	1.04167	19.3467
Galadriel	92	18	21.5962	4.8
Ikeros	0	1	0	0.251889
Ivana	639	43	41.6558	12.5731
Ogre	19	18	1.90763	0.555899
Reina	5	0	3.5461	0
SIRE	0	0	0	0
TAR	17	7	10.6918	0.840336
Tekay	2028	1897	23.4315	12.2182
Tork	1539	92	44.9343	4.94092
total	4436	2406	21.9137	7.83127

## Sheet: TableS4
TableS4. Number and percentage of TIPs classified into LTR-RT lineages and type (intact or solo element) within the G. barbadense pangenome.
LTR-RT lineage	Intact LTR-RT TIPs	solo-LTR TIPs	% polymorphic LTR-RTs	% polymorphic solo-LTR
Ale	51	7	5.28497	2.99145
Alesia	0	0	0	0
Angela	0	3	0	1.18577
Athila	2	14	0.180668	0.239234
Bianca	0	0	0	0
CRM	4	110	0.309837	5.93952
Galadriel	55	9	13.0952	2.72727
Ikeros	0	1	0	0.290698
Ivana	552	34	32.5856	9.01857
Ogre	14	8	1.74782	0.349956
Reina	6	2	4.41176	4.65116
SIRE	0	0	0	0
TAR	23	4	10.9005	0.466744
Tekay	1347	1070	22.6349	7.40946
Tork	1466	51	39.8153	2.2261
total	3520	1313	21.3217	4.41374

## Sheet: TableS5
TableS5. Accession information from the datasets used for TIP-eQTL analysis
Cultivar name	Cultivar code	WGS_data	RNA-seq_data
		SRA_code	SRA_code_8DPA	SRA_code_12DPA	SRA_code_16DPA
Stoneville 4	S001	SRR23008153	SRR22441202	SRR22442995	SRR22441612
Jimian 15	S028	SRR23008207	SRR22441232	SRR22442955	SRR22441547
Sumian 22	S036	SRR23008085	SRR22441139	SRR22442792	SRR22441514
Zhongmiansuo 49	S045	SRR23008168	SRR22440883	SRR22443024	SRR22441399
Deltapine cotton 14	S066	SRR23008187	SRR22441004	SRR22442702	SRR22441628
52-128	S079	SRR23008171	SRR22440990	SRR22442689	SRR22441636
Emian 3	S081	SRR23008363	SRR22440987	SRR22442687	SRR22441633
Simian 4	S088	SRR23008079	SRR22440980	SRR22442679	SRR22441493
Xinluzhong 32	S089	SRR23008130	SRR22440979	SRR22442678	SRR22441621
Lumian 22	S090	SRR23008306	SRR22440978	SRR22442677	SRR22441620
Moyu M20	S091	SRR23008331	SRR22440976	SRR22442696	SRR22441618
Zhongmiansuo 30	S092	SRR23008162	SRR22440975	SRR22442998	SRR22441617
Yinshan 4	S093	SRR23008042	SRR22441126	SRR22442997	SRR22441616
Ejing 92	S094	SRR23008379	SRR22441125	SRR22442996	SRR22441615
Zhong 93001	S095	SRR23008039	SRR22441124	SRR22442671	SRR22441614
Sulian 8908	S096	SRR23008321	SRR22441123	SRR22442670	SRR22441613
Xiangmian 16	S097	SRR23008330	SRR22441122	SRR22442669	SRR22441500
Lumian 6	S098	SRR23008140	SRR22441121	SRR22442668	SRR22441499
Ziyemian	S099	SRR23008362	SRR22441120	SRR22443002	SRR22441498
Xinluzao 5	S100	SRR23008092	SRR22441118	SRR22443001	SRR22441497
Chuan 7327	S101	SRR23008299	SRR22441199	SRR22443000	SRR22441609
Ganmian 17	S102	SRR23008033	SRR22441119	SRR22442992	SRR22441608
Jinmian 29	S103	SRR23008294	SRR22441117	SRR22442919	SRR22441607
Zhongmiansuo 2	S104	SRR23008118	SRR22441116	SRR22442918	SRR22441606
466	S105	SRR23008333	SRR22441115	SRR22442917	SRR22441605
Jimian 7	S106	SRR23008206	SRR22441114	SRR22442916	SRR22441604
Deltapine cotton 16	S125	SRR23008188	SRR22441093	SRR22442898	SRR22441583
Changrong 1	S129	SRR23008180	SRR22441089	SRR22442769	SRR22441579
Jimian 958	S148	SRR23008201	SRR22440960	SRR22442743	SRR22441479
Ganmian 10	S155	SRR23008160	SRR22440952	SRR22442757	SRR22441444
Changkangmian	S160	SRR23008181	SRR22440947	SRR22442752	-
Dexiamian 1	S171	SRR23008189	SRR22441080	SRR22442740	SRR22441463
Stoneville 4B	S198	SRR23008053	SRR22441050	SRR22442855	-
NC20B	S227	SRR23008173	SRR22441170	SRR22442709	SRR22441330
Xuzhou 209	S240	SRR23008020	SRR22440932	SRR22442986	SRR22441345
Xinluzao 4	S245	SRR23008091	SRR22440926	SRR22442981	SRR22441340
Zhongmiansuo 40	S246	SRR23008157	SRR22440925	SRR22442980	SRR22441339
Huadong 6	S253	SRR23008199	SRR22440917	SRR22442958	SRR22441565
Guangyedaizimian	S255	SRR23008196	SRR22440915	SRR22442974	SRR22441354
Jinmian 2	S270	SRR23008212	SRR22441235	SRR22442934	SRR22441337
Sumian 8	S292	SRR23008025	SRR22441212	SRR22442929	SRR22441551
Ganmian 1	S319	SRR23008192	SRR22441025	SRR22442831	SRR22441295
Xinluzao 8	S330	SRR23008068	SRR22441013	SRR22442817	SRR22441283
Xinlu 201	S334	SRR23008090	SRR22441160	SRR22442812	SRR22441278
Emian 9	S341	SRR23008364	SRR22441153	SRR22442804	SRR22441530
Jinmian 11	S363	SRR23008368	SRR22441130	SRR22442783	SRR22441504
Keyi 181	S364	SRR23008296	SRR22441129	SRR22442782	SRR22441503
Yumian 5	S365	SRR23008108	SRR22441127	SRR22442781	SRR22441527
Yuwu 19	S368	SRR23008217	SRR22440900	SRR22442777	SRR22441419
Liaoyangduanjie	S372	SRR23008301	SRR22440896	SRR22443015	SRR22441415

## Sheet: TableS6
TableS6. Summary of TIP-eQTL analysis results.
TIP	Gene associated	beta value (effect size of TE on expression VST)	TIP annotation	Relative position variant-gene	Gene function: GO terms	Gene function: 2IPR	Gene function: KEGG pathway	Gene function: KEGG Orthologs	TIP-eQTL Present in
A01_11559086	Gh_A01G079800.1	-0.355237	LTR-RT/Copia_Ivana14	gene_intron	Biological Process:protein phosphorylation,Molecular Function:ATP binding,Molecular Function:protein kinase activity	Protein kinase domain,Serine/threonine-protein kinase, active site,Protein kinase-like domain superfamily			8DPA,12DPA
A01_2319430	Gh_A01G025800.1	-0.622644	LTR-RT/Copia_Tork1812	gene_exon	Biological Process:metal ion transport,Biological Process:transmembrane transport,Cellular Component:membrane,Molecular Function:metal ion transmembrane transporter activity	Mg2+ transporter protein, CorA-like/Zinc transport protein ZntB,Magnesium transporter MRS2-like	Endocrine resistance		8DPA,12DPA,16DPA
A02_102951164	Gh_A02G184300.1	-0.840108	LTR-RT/Copia_Tork2350	gene_intron	Biological Process:protein ubiquitination,Molecular Function:protein binding,Molecular Function:ubiquitin-protein transferase activity	Armadillo,U box domain,Armadillo-like helical,Zinc finger, RING/FYVE/PHD-type,Armadillo-type fold			8DPA,12DPA
A02_104921358	Gh_A02G199900.1	-1.10279	LTR-RT/Copia_Tork2316	gene_exon	Biological Process:carbohydrate metabolic process,Molecular Function:carbohydrate binding,Molecular Function:hydrolase activity, hydrolyzing O-glycosyl compounds	D-galactoside/L-rhamnose binding SUEL lectin domain,Glycoside hydrolase, family 35,Galactose-binding-like domain superfamily,Glycoside hydrolase superfamily,Glycoside hydrolase, family 35 conserved site,Glycoside hydrolase 35 catalytic domain,Beta-galactosidase, beta-sandwich domain			8DPA,12DPA,16DPA
A02_105456478	Gh_A02G208200.1	-1.33671	LTR-RT/Copia_Tork2316	upstream	Molecular Function:catalytic activity	AMP-dependent synthetase/ligase,AMP-binding, conserved site,AMP-binding enzyme, C-terminal domain,AMP-dependent synthetase-like superfamily			12DPA,16DPA
A02_337866	Gh_A02G005100.1	-0.956903	LTR-RT/Copia_Tork2316	gene_intron	Biological Process:lipid metabolic process	Saposin-like type B, region 1,Saposin B type, region 2,Saposin B type domain,Saposin-like	Endocrine resistance,Lysosome	saposin	8DPA
A02_3504546	Gh_A02G034800.1	-2.06501	LTR-RT/Copia_Tork1152	gene_exon	Biological Process:protein phosphorylation,Molecular Function:ATP binding,Molecular Function:protein kinase activity	Protein kinase domain,Serine/threonine-protein kinase, active site,Protein kinase-like domain superfamily,Leucine-rich repeat-containing N-terminal, plant-type,Protein kinase, ATP binding site,Leucine-rich repeat domain superfamily,Protein kinase domain,Serine/threonine-protein kinase, active site,Protein kinase-like domain superfamily,Leucine-rich repeat-containing N-terminal, plant-type,Protein…			8DPA,12DPA,16DPA
A02_3509361	Gh_A02G034800.1	-3.19979	LTR-RT/Copia_TAR88	upstream	Biological Process:protein phosphorylation,Molecular Function:ATP binding,Molecular Function:protein kinase activity	Protein kinase domain,Serine/threonine-protein kinase, active site,Protein kinase-like domain superfamily,Leucine-rich repeat-containing N-terminal, plant-type,Protein kinase, ATP binding site,Leucine-rich repeat domain superfamily,Protein kinase domain,Serine/threonine-protein kinase, active site,Protein kinase-like domain superfamily,Leucine-rich repeat-containing N-terminal, plant-type,Protein…			8DPA,12DPA,16DPA
A02_43340271	Gh_A02G115500.1	-0.387229	LTR-RT/Gypsy_Galadriel291	downstream	Biological Process:metal ion transport,Biological Process:transmembrane transport,Biological Process:zinc ion transmembrane transport,Cellular Component:integral component of membrane,Cellular Component:membrane,Molecular Function:metal ion transmembrane transporter activity,Molecular Function:zinc ion transmembrane transporter activity				8DPA,12DPA
A02_43340271	Gh_A02G115700.1	0.501805	LTR-RT/Gypsy_Galadriel291	downstream	Molecular Function:electron transfer activity	Phytocyanin domain,Cupredoxin,Phytocyanin			12DPA
A02_4728804	Gh_A02G044800.1	-0.219259	LTR-RT/Copia_Ivana378	gene_exon		Non-haem dioxygenase N-terminal domain,Isopenicillin N synthase-like			8DPA,16DPA
A02_96002684	Gh_A02G159100.1	-0.501302	LTR-RT/Copia_Ivana378	gene_exon	Molecular Function:sulfotransferase activity	Sulfotransferase domain,P-loop containing nucleoside triphosphate hydrolase			8DPA,12DPA
A02_96589833	Gh_A02G160800.1	-1.34963	LTR-RT/Copia_Tork649	gene_intron		Endonuclease/exonuclease/phosphatase,Endonuclease/exonuclease/phosphatase superfamily			8DPA,12DPA
A02_96589833	Gh_A02G160900.1	-1.29833	LTR-RT/Copia_Tork649	upstream	Molecular Function:catalytic activity,Molecular Function:coenzyme binding	NAD-dependent epimerase/dehydratase,NAD(P)-binding domain superfamily			16DPA
A03_108434238	Gh_A03G225800.1	-0.466761	LTR-RT/Copia_Tork2316	upstream	Biological Process:response to water	Dehydrin			16DPA
A03_108985229	Gh_A03G233200.1	-0.251352	soloLTR/Gypsy_Tekay6904:1-2986	upstream	Molecular Function:nucleic acid binding	Cold-shock protein, DNA-binding,Nucleic acid-binding, OB-fold,Cold-shock (CSD) domain			8DPA,16DPA
A03_109234090	Gh_A03G236800.1	-0.396895	LTR-RT/Copia_Ivana700	gene_exon	Biological Process:response to auxin	Small auxin-up RNA,Small auxin-up RNA			8DPA
A03_109240607	Gh_A03G236800.1	-0.297766	LTR-RT/Copia_Ivana1214	downstream	Biological Process:response to auxin	Small auxin-up RNA,Small auxin-up RNA			8DPA
A03_109240607	Gh_A03G236900.1	-0.996649	LTR-RT/Copia_Ivana1214	upstream	Biological Process:response to auxin	Small auxin-up RNA,Small auxin-up RNA			8DPA,12DPA
A03_109247808	Gh_A03G236900.1	0.833774	LTR-RT/Copia_Tork446	downstream	Biological Process:response to auxin	Small auxin-up RNA,Small auxin-up RNA			8DPA,12DPA
A03_109247808	Gh_A03G237000.1	-0.365443	LTR-RT/Copia_Tork446	gene_exon	Biological Process:response to auxin	Small auxin-up RNA			12DPA
A03_5257451	Gh_A03G039500.1	-1.01925	soloLTR/Gypsy_Tekay3847:1-3144	upstream		Zinc/iron permease,Zinc/iron permease, fungal/plant	Endocrine resistance		8DPA,12DPA
A03_9578534	Gh_A03G060300.1	-1.02561	LTR-RT/Copia_Tork2316	downstream	Molecular Function:hydrolase activity	Calcineurin-like phosphoesterase domain, ApaH type,Serine/threonine-specific protein phosphatase/bis(5-nucleosyl)-tetraphosphatase,Metallo-dependent phosphatase-like,Serine-threonine protein phosphatase, N-terminal	Endocrine resistance,mRNA surveillance pathway,cGMP-PKG signaling pathway,cAMP signaling pathway,Meiosis - yeast,Oocyte meiosis,Cellular senescence,Adrenergic signaling in cardiomyocytes,Vascular smooth muscle contraction,Hippo signaling pathway,Focal adhesion,Platelet activation,Long-term potentiation,Dopaminergic synapse,Inflammatory mediator regulation of TRP channels,Regulation of actin cytos…	serine/threonine-protein phosphatase PP1 catalytic subunit [EC:3.1.3.16],serine/threonine-protein phosphatase PP1 catalytic subunit [EC:3.1.3.16],serine/threonine-protein phosphatase PP1 catalytic subunit [EC:3.1.3.16],serine/threonine-protein phosphatase PP1 catalytic subunit [EC:3.1.3.16],serine/threonine-protein phosphatase PP1 catalytic subunit [EC:3.1.3.16]	16DPA
A04_1074325	Gh_A04G009900.1	-0.526019	LTR-RT/Copia_Tork2316	gene_exon	Molecular Function:ADP binding	NB-ARC,P-loop containing nucleoside triphosphate hydrolase,Leucine-rich repeat domain superfamily,Rx, N-terminal			8DPA
A04_274882	Gh_A04G003200.1	-0.528423	LTR-RT/Copia_Tork2316	downstream	Molecular Function:RNA binding	K Homology domain, type 1 superfamily,Pre-rRNA-processing protein PNO1-like	Endocrine resistance		8DPA,12DPA
A04_3531757	Gh_A04G024900.1	-0.764662	LTR-RT/Copia_Ivana1214	gene_exon	Molecular Function:ADP binding	NB-ARC,P-loop containing nucleoside triphosphate hydrolase,Leucine-rich repeat domain superfamily	Endocrine resistance		12DPA
A04_7126666	Gh_A04G041300.1	-0.221925	LTR-RT/Copia_Ivana378	downstream	Molecular Function:protein binding	Pentatricopeptide repeat,Tetratricopeptide-like helical domain superfamily			8DPA
A04_83831339	Gh_A04G163600.1	-0.778955	LTR-RT/Copia_Tork2316	gene_intron		Uncharacterised protein family UPF0250,YbeD-like domain superfamily			8DPA,12DPA,16DPA
A05_107480527	Gh_A05G408400.1	-0.949115	LTR-RT/Copia_Tork1061	upstream	Molecular Function:protein binding	WD40 repeat,WD40/YVTN repeat-like-containing domain superfamily,WD40-repeat-containing domain,WD40-repeat-containing domain superfamily	Endocrine resistance,Ribosome biogenesis in eukaryotes		8DPA,12DPA,16DPA
A05_107747508	Gh_A05G410100.1	-1.13148	LTR-RT/Copia_Tork2316	upstream	Molecular Function:intramolecular lyase activity	Chalcone isomerase,Chalcone isomerase, 3-layer sandwich,Chalcone isomerase, orthogonal bundle domain superfamily,Chalcone isomerase superfamily			8DPA,16DPA
A05_108114063	Gh_A05G412700.1	-0.350316	LTR-RT/Copia_Tork2316	gene_exon	Molecular Function:protein binding	Pentatricopeptide repeat,Tetratricopeptide-like helical domain superfamily			8DPA,12DPA,16DPA
A05_13110490	Gh_A05G123000.1	0.300809	LTR-RT/Copia_Tork367	downstream	Molecular Function:protein binding	IQ motif, EF-hand binding site			12DPA
A05_13859392	Gh_A05G131000.1	-1.27301	LTR-RT/Copia_Tork2316	gene_intron	Biological Process:vesicle-mediated transport,Cellular Component:integral component of membrane	Synaptobrevin,Longin domain,Longin-like domain superfamily			12DPA
A05_16974664	Gh_A05G158200.1	-1.79914	LTR-RT/Gypsy_Galadriel47	upstream		Uncharacterized membrane protein At1g16860-like			8DPA,12DPA
A05_19027966	Gh_A05G178000.1	-0.426201	LTR-RT/Copia_Tork1812	gene_exon					16DPA
A05_24666009	Gh_A05G224500.1	-0.161935	LTR-RT/Copia_Tork1137	downstream	Molecular Function:methyltransferase activity	Putative S-adenosyl-L-methionine-dependent methyltransferase,S-adenosyl-L-methionine-dependent methyltransferase			8DPA,16DPA
A05_31627228	Gh_A05G262300.1	-0.313582	soloLTR/Gypsy_Tekay6208:1-2833	downstream	Biological Process:protein phosphorylation,Molecular Function:ATP binding,Molecular Function:protein kinase activity	Protein kinase domain,Protein kinase-like domain superfamily			8DPA,12DPA,16DPA
A05_31627228	Gh_A05G262400.1	-0.137956	soloLTR/Gypsy_Tekay6208:1-2833	gene_exon	Biological Process:oxidation-reduction process,Biological Process:response to oxidative stress,Molecular Function:heme binding,Molecular Function:peroxidase activity	Germin,Cupin 1,RmlC-like cupin domain superfamily,RmlC-like jelly roll fold,Germin, manganese binding site			8DPA
A05_3399937	Gh_A05G026300.1	0.331306	soloLTR/Gypsy_Tekay6904:1-2986	gene_exon					8DPA
A05_3399937	Gh_A05G026400.1	-0.460745	soloLTR/Gypsy_Tekay6904:1-2986	upstream	Molecular Function:manganese ion binding,Molecular Function:nutrient reservoir activity	Plant peroxidase,Haem peroxidase,Haem peroxidase superfamily			8DPA,12DPA
A05_4775395	Gh_A05G038900.1	-0.491208	LTR-RT/Copia_Tork1061	downstream		BURP domain			12DPA,16DPA
A05_5039670	Gh_A05G040900.1	-0.277397	LTR-RT/Copia_Ivana1267	gene_intron	Biological Process:proteolysis,Molecular Function:serine-type peptidase activity	Peptidase S28,Alpha/Beta hydrolase fold,Serine carboxypeptidase S28, SKS domain	Endocrine resistance,Renin-angiotensin system,Protein digestion and absorption	lysosomal Pro-X carboxypeptidase [EC:3.4.16.2],lysosomal Pro-X carboxypeptidase [EC:3.4.16.2]	8DPA,16DPA
A05_5211631	Gh_A05G042500.1	-0.206146	LTR-RT/Copia_Tork1812	upstream	Biological Process:ion transport,Biological Process:transmembrane transport,Cellular Component:membrane,Molecular Function:ion channel activity	Ion transport domain	Endocrine resistance,Plant-pathogen interaction	cyclic nucleotide gated channel, plant	8DPA,12DPA,16DPA
A05_5988006	Gh_A05G050400.1	-0.758269	LTR-RT/Copia_Tork2316	downstream	Biological Process:regulation of transcription, DNA-templated,Molecular Function:DNA-binding transcription factor activity,Molecular Function:sequence-specific DNA binding	WRKY domain,Zn-cluster domain,WRKY domain superfamily			8DPA
A06_119747391	Gh_A06G196300.1	-0.384433	LTR-RT/Copia_Tork2316	upstream		Alpha/beta hydrolase fold-1,Serine aminopeptidase, S33,Alpha/Beta hydrolase fold			8DPA
A06_122221314	Gh_A06G208200.1	0.592796	LTR-RT/Copia_Tork1061	gene_intron	Biological Process:carbohydrate metabolic process,Molecular Function:xylose isomerase activity	Xylose isomerase,Xylose isomerase, bacterial-type,Xylose isomerase-like superfamily			16DPA
A06_123675178	Gh_A06G215700.1	-0.585715	LTR-RT/Copia_Tork1137	gene_exon	Molecular Function:ADP binding,Molecular Function:protein binding	Leucine-rich repeat,NB-ARC,P-loop containing nucleoside triphosphate hydrolase,Leucine-rich repeat domain superfamily			8DPA,12DPA,16DPA
A06_124495119	Gh_A06G222500.1	-0.373699	soloLTR/Gypsy_CRM1084:1-993	gene_intron	Molecular Function:ADP binding,Molecular Function:protein binding	Leucine-rich repeat,NB-ARC,P-loop containing nucleoside triphosphate hydrolase,Leucine-rich repeat domain superfamily			8DPA,12DPA
A06_125939588	Gh_A06G240900.1	-0.897085	LTR-RT/Copia_Tork2316	gene_exon		Rossmann-like alpha/beta/alpha sandwich fold			12DPA,16DPA
A07_10979712	Gh_A07G082000.1	-0.454118	LTR-RT/Copia_Tork2316	gene_exon	Biological Process:biosynthetic process,Biological Process:conversion of methionyl-tRNA to N-formyl-methionyl-tRNA,Molecular Function:catalytic activity,Molecular Function:hydroxymethyl-, formyl- and related transferase activity,Molecular Function:methionyl-tRNA formyltransferase activity	Formyl transferase, N-terminal,Formyl transferase, C-terminal,Methionyl-tRNA formyltransferase,Formyl transferase-like, C-terminal domain superfamily,Formyl transferase, N-terminal domain superfamily,Formyl transferase, C-terminal domain superfamily	One carbon pool by folate,Aminoacyl-tRNA biosynthesis	methionyl-tRNA formyltransferase [EC:2.1.2.9]	8DPA,12DPA,16DPA
A07_21979807	Gh_A07G124500.1	-0.869654	LTR-RT/Copia_Tork1061	upstream	Biological Process:carbohydrate metabolic process,Molecular Function:hydrolase activity, hydrolyzing O-glycosyl compounds	Glycoside hydrolase, family 3 N-terminal,Glycoside hydrolase family 3 C-terminal domain,Glycoside hydrolase superfamily,Glycoside hydrolase family 3 C-terminal domain superfamily,Glycoside hydrolase, family 3 N-terminal domain superfamily			8DPA,12DPA,16DPA
A07_2264821	Gh_A07G020400.1	-0.213066	LTR-RT/Copia_Tork2316	gene_exon	Biological Process:auxin-activated signaling pathway	Protein BIG GRAIN 1-like			8DPA,12DPA,16DPA
A07_2524728	Gh_A07G023300.1	-1.29268	LTR-RT/Copia_Tork2316	gene_exon	Biological Process:proteolysis,Molecular Function:peptidase activity	Peptidase C13, legumain	Endocrine resistance,Lysosome,Antigen processing and presentation	legumain [EC:3.4.22.34],legumain [EC:3.4.22.34]	8DPA,12DPA,16DPA
A07_5617794	Gh_A07G048100.1	-0.544291	LTR-RT/Copia_Tork2316	gene_exon	Biological Process:regulation of transcription, DNA-templated,Molecular Function:DNA binding,Molecular Function:DNA-binding transcription factor activity	AP2/ERF domain,DNA-binding domain superfamily,AP2/ERF domain superfamily			8DPA,12DPA,16DPA
A08_11398969	Gh_A08G073500.1	0.147351	LTR-RT/Copia_Ivana378	gene_intron		Late embryogenesis abundant protein, SMP subgroup			8DPA
A08_114860684	Gh_A08G200200.1	-0.234946	LTR-RT/Copia_Tork2316	gene_exon		Protein kinase domain,Leucine-rich repeat,Protein kinase-like domain superfamily,Leucine-rich repeat-containing N-terminal, plant-type,Leucine-rich repeat domain superfamily			8DPA
A08_114973077	Gh_A08G201000.1	-1.56438	LTR-RT/Copia_Ivana310	gene_exon	Biological Process:oxidation-reduction process,Molecular Function:heme binding,Molecular Function:iron ion binding,Molecular Function:oxidoreductase activity, acting on paired donors, with incorporation or reduction of molecular oxygen	Cytochrome P450,Cytochrome P450, E-class, group I,Cytochrome P450, conserved site,Cytochrome P450 superfamily			8DPA,12DPA,16DPA
A08_115144901	Gh_A08G202200.1	-0.351891	LTR-RT/Copia_Tork2316	gene_exon	Biological Process:protein phosphorylation,Molecular Function:ATP binding,Molecular Function:protein binding,Molecular Function:protein kinase activity	Protein of unknown function DUF1191			8DPA
A08_118638403	Gh_A08G222700.1	-0.813028	LTR-RT/Copia_Tork2350	gene_intron		S-adenosyl-L-methionine-dependent methyltransferase,Polyamine biosynthesis domain, conserved site,Polyamine biosynthesis domain			8DPA,12DPA,16DPA
A08_119893905	Gh_A08G231300.1	1.37886	LTR-RT/Copia_Tork2316	upstream	Biological Process:phototropism,Molecular Function:protein binding	BTB/POZ domain,SKP1/BTB/POZ domain superfamily,NPH3 domain,Root phototropism protein 2			8DPA,12DPA
A08_123276764	Gh_A08G262600.1	-0.216904	soloLTR/Copia_Tork2370:1-565	gene_exon	Molecular Function:hydrolase activity	Alpha/beta hydrolase fold-3,Alpha/Beta hydrolase fold			8DPA
A08_23750063	Gh_A08G091500.1	-7.35477	LTR-RT/Copia_Ale313	gene_exon	Biological Process:glycolytic process,Biological Process:glycolytic process,Molecular Function:catalytic activity,Molecular Function:magnesium ion binding,Molecular Function:potassium ion binding,Molecular Function:pyruvate kinase activity	Pyruvate kinase,Pyruvate kinase-like, insert domain superfamily,Pyruvate kinase, barrel,Pyruvate kinase, C-terminal,Pyruvate kinase, insert domain superfamily,Pyruvate/Phosphoenolpyruvate kinase-like domain superfamily,Pyruvate kinase, active site,Pyruvate kinase, C-terminal domain superfamily,Pyruvate kinase-like domain superfamily	Glycolysis / Gluconeogenesis,Purine metabolism,Pyruvate metabolism,Endocrine resistance,Glucagon signaling pathway,Type II diabetes mellitus,Human papillomavirus infection,Viral carcinogenesis,Central carbon metabolism in cancer	pyruvate kinase [EC:2.7.1.40],pyruvate kinase [EC:2.7.1.40],pyruvate kinase [EC:2.7.1.40]	12DPA
A08_63103667	Gh_A08G114100.1	-1.65741	LTR-RT/Copia_Tork2316	gene_intron	Biological Process:protein phosphorylation,Molecular Function:ATP binding,Molecular Function:protein kinase activity	Protein kinase domain,Serine-threonine/tyrosine-protein kinase, catalytic domain,Domain of unknown function DUF1221,Protein kinase-like domain superfamily			8DPA
A09_74725345	Gh_A09G180300.1	-0.259718	LTR-RT/Copia_Tork1137	downstream	Biological Process:oxidation-reduction process	Peroxiredoxin-like 2A/B/C,Thioredoxin-like superfamily			8DPA
A09_75430257	Gh_A09G187300.1	-1.02088	LTR-RT/Copia_Tork2316	downstream		PMR5 N-terminal domain,PC-Esterase,Trichome birefringence-like family			8DPA
A10_108506379	Gh_A10G211400.1	-0.324722	LTR-RT/Copia_Tork1931	downstream	Molecular Function:protein binding	Leucine-rich repeat,Leucine-rich repeat-containing N-terminal, plant-type,Leucine-rich repeat domain superfamily			8DPA,12DPA,16DPA
A10_108506379	Gh_A10G211500.1	-0.378355	LTR-RT/Copia_Tork1931	gene_exon	Biological Process:protein phosphorylation,Molecular Function:ATP binding,Molecular Function:protein binding,Molecular Function:protein kinase activity	Protein kinase domain,Leucine-rich repeat,Serine/threonine-protein kinase, active site,Protein kinase-like domain superfamily,Protein kinase, ATP binding site,Leucine-rich repeat domain superfamily			8DPA,12DPA,16DPA
A10_108919467	Gh_A10G213200.1	0.507781	soloLTR/Gypsy_Tekay6904:1-2986	gene_intron	Biological Process:regulation of transcription, DNA-templated,Molecular Function:DNA binding,Molecular Function:DNA-binding transcription factor activity	AP2/ERF domain,DNA-binding domain superfamily,AP2/ERF domain superfamily	Endocrine resistance	AP2-like factor, euAP2 lineage	8DPA
A10_109750731	Gh_A10G219700.1	-0.266518	LTR-RT/Copia_Ivana378	gene_exon	Molecular Function:protein binding	Ankyrin repeat,Ankyrin repeat-containing domain,PGG domain,Ankyrin repeat-containing domain superfamily			8DPA,12DPA
A10_110745841	Gh_A10G224600.1	-0.769525	LTR-RT/Copia_Tork649	upstream	Molecular Function:catalytic activity	PFTB repeat,Terpenoid cyclases/protein prenyltransferase alpha-alpha toroid			8DPA,12DPA,16DPA
A10_111113975	Gh_A10G226100.1	-1.243	LTR-RT/Copia_Tork446	downstream	Biological Process:protein phosphorylation,Molecular Function:ATP binding,Molecular Function:protein binding,Molecular Function:protein kinase activity	Protein kinase domain,Leucine-rich repeat,Serine/threonine-protein kinase, active site,Protein kinase-like domain superfamily,Leucine-rich repeat-containing N-terminal, plant-type,Protein kinase, ATP binding site,Leucine-rich repeat domain superfamily			8DPA,12DPA
A10_111377542	Gh_A10G228200.1	-0.303137	LTR-RT/Copia_Ivana378	gene_intron	Molecular Function:ADP binding	NB-ARC,Uncharacterised domain XH,P-loop containing nucleoside triphosphate hydrolase			16DPA
A10_112956985	Gh_A10G239400.1	-0.865991	LTR-RT/Copia_Ivana839	gene_exon	Biological Process:signal transduction,Molecular Function:ADP binding,Molecular Function:protein binding	Toll/interleukin-1 receptor homology (TIR) domain,NB-ARC,P-loop containing nucleoside triphosphate hydrolase,Leucine-rich repeat domain superfamily,Toll/interleukin-1 receptor homology (TIR) domain superfamily			8DPA
A10_113240280	Gh_A10G240500.1	-2.12578	LTR-RT/Copia_Tork1812	gene_intron	Molecular Function:lyase activity,Molecular Function:magnesium ion binding,Molecular Function:terpene synthase activity	Terpene synthase, N-terminal domain,Terpene synthase, metal-binding domain,Terpenoid cyclases/protein prenyltransferase alpha-alpha toroid,Isoprenoid synthase domain superfamily,Terpene synthase, N-terminal domain superfamily	Terpenoid backbone biosynthesis	isoprene synthase [EC:4.2.3.27]	16DPA
A10_113702783	Gh_A10G243300.1	-0.61908	LTR-RT/Copia_Tork2350	gene_exon	Biological Process:defense response,Biological Process:tryptophan catabolic process to kynurenine,Molecular Function:heme binding,Molecular Function:metal ion binding	Hs1pro-1, C-terminal,Nematode resistance protein-like HSPRO1, N-terminal,Tryptophan/Indoleamine 2,3-dioxygenase-like,HSPRO1/HSPRO2			8DPA
A10_68688084	Gh_A10G123500.1	0.686631	soloLTR/Copia_Tork2316:1-427	gene_exon	Molecular Function:protein binding	Leucine-rich repeat,Leucine-rich repeat domain superfamily			8DPA,12DPA
A10_78864568	Gh_A10G143500.1	-0.86843	LTR-RT/Copia_Tork2316	downstream	Biological Process:fatty acid metabolic process,Biological Process:oxidation-reduction process,Molecular Function:acyl-[acyl-carrier-protein] desaturase activity,Molecular Function:oxidoreductase activity	Fatty acid desaturase, type 2,Ferritin-like superfamily,Ribonucleotide reductase-like	Fatty acid biosynthesis,Biosynthesis of unsaturated fatty acids,Endocrine resistance	acyl-[acyl-carrier-protein] desaturase [EC:1.14.19.2 1.14.19.11 1.14.19.26],acyl-[acyl-carrier-protein] desaturase [EC:1.14.19.2 1.14.19.11 1.14.19.26],acyl-[acyl-carrier-protein] desaturase [EC:1.14.19.2 1.14.19.11 1.14.19.26],acyl-[acyl-carrier-protein] desaturase [EC:1.14.19.2 1.14.19.11 1.14.19.26]	8DPA,12DPA
A10_81241	Gh_A10G001300.1	-2.48011	LTR-RT/Copia_Tork1137	gene_intron	Biological Process:fructose 6-phosphate metabolic process,Biological Process:glycolytic process,Molecular Function:6-phosphofructokinase activity,Molecular Function:ATP binding,Molecular Function:diphosphate-fructose-6-phosphate 1-phosphotransferase activity	Phosphofructokinase domain,Pyrophosphate-dependent phosphofructokinase PfpB,ATP-dependent 6-phosphofructokinase,Phosphofructokinase superfamily	Glycolysis / Gluconeogenesis,Pentose phosphate pathway,Fructose and mannose metabolism	diphosphate-dependent phosphofructokinase [EC:2.7.1.90]	8DPA,12DPA,16DPA
A11_1053233	Gh_A11G011400.1	-1.22518	LTR-RT/Copia_Ivana839	downstream					16DPA
A11_1053233	Gh_A11G011500.1	0.532881	LTR-RT/Copia_Ivana839	gene_intron	Molecular Function:DNA binding	SANT/Myb domain,Myb domain, plants,Homeobox-like domain superfamily,Myb domain			16DPA
A11_115243829	Gh_A11G344500.1	-0.56989	LTR-RT/Copia_Tork1812	upstream	Molecular Function:ADP binding,Molecular Function:protein binding	Leucine-rich repeat,NB-ARC,P-loop containing nucleoside triphosphate hydrolase,Leucine-rich repeat domain superfamily			8DPA,12DPA,16DPA
A11_115773512	Gh_A11G348700.1	-0.36003	LTR-RT/Copia_Tork1137	gene_exon	Biological Process:polysaccharide catabolic process,Molecular Function:beta-amylase activity	Glycoside hydrolase, family 14B, plant,Glycoside hydrolase, family 14,Glycoside hydrolase superfamily,Glycoside hydrolase, family 14, conserved site	Starch and sucrose metabolism	beta-amylase [EC:3.2.1.2]	12DPA
A11_117864769	Gh_A11G363900.1	-1.37796	LTR-RT/Copia_Ivana378	gene_exon	Molecular Function:ADP binding	NB-ARC,P-loop containing nucleoside triphosphate hydrolase,Leucine-rich repeat domain superfamily,Rx, N-terminal			8DPA,12DPA,16DPA
A11_117864769	Gh_A11G364000.1	-0.950395	LTR-RT/Copia_Ivana378	upstream		Leucine-rich repeat domain superfamily			8DPA,12DPA,16DPA
A11_118342223	Gh_A11G367500.1	-0.267342	LTR-RT/Copia_Tork1812	downstream	Biological Process:translation,Cellular Component:ribosome,Molecular Function:protein binding,Molecular Function:structural constituent of ribosome	Ubiquitin domain,Ribosomal protein L40e,Zinc-binding ribosomal protein,Ubiquitin conserved site,Ubiquitin,Ubiquitin-like domain superfamily,Ribosomal protein L40e superfamily	Endocrine resistance,Ribosome	large subunit ribosomal protein L40e,large subunit ribosomal protein L40e	12DPA
A11_119185459	Gh_A11G376300.1	-0.415094	LTR-RT/Copia_Tork1137	gene_intron	Biological Process:oxidation-reduction process,Biological Process:proline biosynthetic process,Biological Process:proline biosynthetic process,Cellular Component:cytoplasm,Molecular Function:catalytic activity,Molecular Function:glutamate 5-kinase activity,Molecular Function:glutamate-5-semialdehyde	GPR domain,Aspartate/glutamate/uridylate kinase,Glutamate/acetylglutamate kinase,Glutamate 5-kinase/delta-1-pyrroline-5-carboxylate synthase,Delta l-pyrroline-5-carboxylate synthetase,Aldehyde/histidinol dehydrogenase,Aldehyde dehydrogenase, N-terminal,Aldehyde dehydrogenase, C-terminal,Glutamate 5-kinase, conserved site,Acetylglutamate kinase-like superfamily,GPR domain,Aspartate/glutamate/uridy…	Arginine and proline metabolism,Arginine and proline metabolism	delta-1-pyrroline-5-carboxylate synthetase [EC:2.7.2.11 1.2.1.41],delta-1-pyrroline-5-carboxylate synthetase [EC:2.7.2.11 1.2.1.41],delta-1-pyrroline-5-carboxylate synthetase [EC:2.7.2.11 1.2.1.41],delta-1-pyrroline-5-carboxylate synthetase [EC:2.7.2.11 1.2.1.41]	16DPA
A11_119198712	Gh_A11G376300.1	0.265393	LTR-RT/Copia_Tork1812	upstream				delta-1-pyrroline-5-carboxylate synthetase [EC:2.7.2.11 1.2.1.41],delta-1-pyrroline-5-carboxylate synthetase [EC:2.7.2.11 1.2.1.41],delta-1-pyrroline-5-carboxylate synthetase [EC:2.7.2.11 1.2.1.41],delta-1-pyrroline-5-carboxylate synthetase [EC:2.7.2.11 1.2.1.41]	16DPA
A11_272367	Gh_A11G003400.1	0.255738	soloLTR/Gypsy_Tekay6742:1-2690	gene_intron	Biological Process:transcription, DNA-templated,Molecular Function:DNA binding,Molecular Function:DNA-directed 5'-3' RNA polymerase activity,Molecular Function:ribonucleoside binding	DNA-directed RNA polymerase, subunit 2 hybrid-binding domain,RNA polymerase, beta subunit, conserved site,RNA polymerase Rpb2, domain 7,RNA polymerase Rpb2, domain 2,RNA polymerase, beta subunit, protrusion,RNA polymerase Rpb2, domain 3,RNA polymerase Rpb2, domain 4,RNA polymerase Rpb2, domain 5,RNA polymerase Rpb2, OB-fold,DNA-directed RNA polymerase, subunit 2,DNA-directed RNA polymerase, subun…	Endocrine resistance,RNA polymerase,Cytosolic DNA-sensing pathway	DNA-directed RNA polymerase III subunit RPC2 [EC:2.7.7.6],DNA-directed RNA polymerase III subunit RPC2 [EC:2.7.7.6]	8DPA,12DPA
A12_101884757	Gh_A12G259600.1	-0.926993	LTR-RT/Copia_Tork906	gene_intron		Amino acid transporter, transmembrane domain			16DPA
A12_102881768	Gh_A12G271500.1	-0.726763	LTR-RT/Copia_Tork2316	gene_exon	Biological Process:developmental process,Biological Process:regulation of transcription, DNA-templated,Biological Process:transcription, DNA-templated,Cellular Component:nucleus,Molecular Function:ATP binding	WRC domain,Glutamine-Leucine-Glutamine, QLQ,Growth-regulating factor			8DPA,12DPA
A12_104705643	Gh_A12G291700.1	1.24239	soloLTR/Gypsy_Tekay6904:1-2986	upstream	Biological Process:proteolysis,Biological Process:proteolysis,Biological Process:response to abscisic acid,Biological Process:response to water deprivation,Molecular Function:aspartic-type endopeptidase activity	Aspartic peptidase A1 family,Aspartic peptidase, active site,Aspartic peptidase domain superfamily,Xylanase inhibitor, C-terminal,Xylanase inhibitor, N-terminal,Peptidase family A1 domain,ASPG1			12DPA
A12_3324427	Gh_A12G024400.1	-0.184004	LTR-RT/Copia_Tork1137	gene_intron					8DPA,12DPA,16DPA
A12_87667135	Gh_A12G168500.1	-0.78714	LTR-RT/Copia_Tork2316	downstream	Biological Process:protein processing involved in protein targeting to mitochondrion,Biological Process:proteolysis,Molecular Function:catalytic activity,Molecular Function:metal ion binding,Molecular Function:metalloendopeptidase activity	NT-type C2 domain			8DPA,12DPA,16DPA
A12_89360844	Gh_A12G174700.1	-0.210367	LTR-RT/Copia_Tork446	gene_intron		Cyclin, N-terminal,Cyclin-like superfamily,Cyclin			8DPA,12DPA,16DPA
A12_90981127	Gh_A12G183600.1	-0.625764	LTR-RT/Copia_Tork1061	downstream	Molecular Function:nucleic acid binding	Zinc finger C2H2-type,Zinc finger C2H2 superfamily			12DPA
A13_104465037	Gh_A13G221500.1	-0.1527	LTR-RT/Copia_Tork1812	downstream		Peptidase M16, zinc-binding site,Peptidase M16, C-terminal,Metalloenzyme, LuxS/M16 peptidase-like,Peptidase M16, N-terminal,Mitochondrial-processing peptidase subunit alpha	Endocrine resistance	mitochondrial-processing peptidase subunit alpha [EC:3.4.24.64],mitochondrial-processing peptidase subunit alpha [EC:3.4.24.64],mitochondrial-processing peptidase subunit alpha [EC:3.4.24.64]	8DPA
A13_3572570	Gh_A13G032100.1	-0.206178	LTR-RT/Gypsy_Galadriel303	gene_intron		CRAL-TRIO lipid binding domain,CRAL/TRIO, N-terminal domain,CRAL/TRIO, N-terminal domain superfamily,CRAL-TRIO lipid binding domain superfamily			8DPA
A13_4552772	Gh_A13G038500.1	0.483739	LTR-RT/Copia_Tork1061	upstream		P-loop containing nucleoside triphosphate hydrolase			8DPA,12DPA
A13_71648736	Gh_A13G121000.1	-0.853887	LTR-RT/Gypsy_Tekay4010	gene_exon	Biological Process:nuclear export	Armadillo-like helical,Exportin-1/Importin-beta-like,Armadillo-type fold,Exportin-5	Endocrine resistance,RNA transport	exportin-5	8DPA,12DPA,16DPA
A13_87890400	Gh_A13G143600.1	0.397451	LTR-RT/Gypsy_Galadriel47	upstream	Biological Process:histidine biosynthetic process,Biological Process:oxidation-reduction process,Molecular Function:NAD binding,Molecular Function:histidinol dehydrogenase activity,Molecular Function:oxidoreductase activity,Molecular Function:zinc ion binding	Histidinol dehydrogenase, conserved site,Histidinol dehydrogenase,Aldehyde/histidinol dehydrogenase,Histidinol dehydrogenase, monofunctional	Histidine metabolism	histidinol dehydrogenase [EC:1.1.1.23]	8DPA,12DPA,16DPA
A13_87890400	Gh_A13G143700.1	0.588023	LTR-RT/Gypsy_Galadriel47	upstream	Biological Process:glucose metabolic process,Biological Process:oxidation-reduction process,Molecular Function:NAD binding,Molecular Function:NADP binding,Molecular Function:oxidoreductase activity, acting on the aldehyde or oxo group of donors, NAD or NADP as acceptor	Glyceraldehyde-3-phosphate dehydrogenase, type I,Glyceraldehyde 3-phosphate dehydrogenase, NAD(P) binding domain,Glyceraldehyde 3-phosphate dehydrogenase, catalytic domain,Glyceraldehyde 3-phosphate dehydrogenase, active site,Glyceraldehyde/Erythrose phosphate dehydrogenase family,NAD(P)-binding domain superfamily	Glycolysis / Gluconeogenesis,Carbon fixation in photosynthetic organisms,Endocrine resistance,HIF-1 signaling pathway,Alzheimer disease,Pathogenic Escherichia coli infection	glyceraldehyde 3-phosphate dehydrogenase [EC:1.2.1.12],glyceraldehyde 3-phosphate dehydrogenase [EC:1.2.1.12],glyceraldehyde 3-phosphate dehydrogenase [EC:1.2.1.12]	8DPA,12DPA,16DPA
D01_4129574	Gh_D01G040300.1	3.49335	LTR-RT/Copia_Ivana378	downstream		Leucine-rich repeat domain superfamily			8DPA,12DPA,16DPA
D01_4201112	Gh_D01G040600.1	0.391284	LTR-RT/Copia_Tork2316	upstream	Molecular Function:ADP binding	NB-ARC,P-loop containing nucleoside triphosphate hydrolase,Leucine-rich repeat domain superfamily			8DPA
D01_45800509	Gh_D01G166200.1	0.198132	LTR-RT/Gypsy_Tekay4657	upstream	Molecular Function:protein binding	Armadillo,Armadillo-like helical,Armadillo-type fold			8DPA,12DPA
D01_5121486	Gh_D01G047400.1	0.491924	LTR-RT/Copia_Tork2316	upstream	Molecular Function:protein binding	Tetratricopeptide TPR-3,Tetratricopeptide-like helical domain superfamily,Tetratricopeptide repeat-containing domain,Tetratricopeptide repeat,Tetratricopeptide TPR-3,Tetratricopeptide-like helical domain superfamily,Tetratricopeptide repeat-containing domain,Tetratricopeptide repeat		anaphase-promoting complex subunit 6,anaphase-promoting complex subunit 6,anaphase-promoting complex subunit 6,anaphase-promoting complex subunit 6	8DPA
D01_5140511	Gh_D01G047400.1	-0.238911	LTR-RT/Copia_Tork446	downstream		Tetratricopeptide TPR-3,Tetratricopeptide-like helical domain superfamily,Tetratricopeptide repeat-containing domain,Tetratricopeptide repeat,Tetratricopeptide TPR-3,Tetratricopeptide-like helical domain superfamily,Tetratricopeptide repeat-containing domain,Tetratricopeptide repeat	Endocrine resistance,Cell cycle,Cell cycle - yeast,Meiosis - yeast,Oocyte meiosis,Ubiquitin mediated proteolysis,Progesterone-mediated oocyte maturation,Human T-cell leukemia virus 1 infection,Endocrine resistance,Cell cycle,Cell cycle - yeast,Meiosis - yeast,Oocyte meiosis,Ubiquitin mediated proteolysis,Progesterone-mediated oocyte maturation,Human T-cell leukemia virus 1 infection	anaphase-promoting complex subunit 6,anaphase-promoting complex subunit 6,anaphase-promoting complex subunit 6,anaphase-promoting complex subunit 6	8DPA
D01_5140511	Gh_D01G047500.1	-0.229842	LTR-RT/Copia_Tork446	gene_exon		NTF2-like domain superfamily			8DPA
D01_57429619	Gh_D01G199700.1	-0.934715	LTR-RT/Copia_Ivana986	gene_exon		CNNM, transmembrane domain			8DPA,12DPA,16DPA
D01_6318710	Gh_D01G057500.1	0.238323	LTR-RT/Copia_Tork1931	upstream		Prolamin-like domain,Protein down-regulated in DIF1 11			16DPA
D01_6325737	Gh_D01G057800.1	-0.220231	LTR-RT/Copia_Ivana1267	upstream	Biological Process:signal transduction,Molecular Function:ADP binding,Molecular Function:protein binding	Toll/interleukin-1 receptor homology (TIR) domain,NB-ARC,P-loop containing nucleoside triphosphate hydrolase,Toll/interleukin-1 receptor homology (TIR) domain superfamily,Winged helix DNA-binding domain superfamily			12DPA
D02_1245228	Gh_D02G014200.1	-1.89833	LTR-RT/Copia_Tork1931	gene_intron	Molecular Function:DNA binding,Molecular Function:protein dimerization activity	Zinc finger, BED-type,Transcription factor GRAS,HAT, C-terminal dimerisation domain,Ribonuclease H-like superfamily,hAT-like transposase, RNase-H fold,Zinc finger C2H2 superfamily			8DPA,12DPA,16DPA
D02_1461315	Gh_D02G016200.1	-0.927844	LTR-RT/Copia_Tork2316	gene_exon	Molecular Function:catalytic activity,Molecular Function:magnesium ion binding,Molecular Function:thiamine pyrophosphate binding	TPP-binding enzyme, conserved site,Thiamine pyrophosphate enzyme, C-terminal TPP-binding,Thiamine pyrophosphate enzyme, central domain,Thiamine pyrophosphate enzyme, N-terminal TPP-binding domain,DHS-like NAD/FAD-binding domain superfamily,Thiamin diphosphate-binding fold	Valine, leucine and isoleucine biosynthesis,Butanoate metabolism,C5-Branched dibasic acid metabolism,Pantothenate and CoA biosynthesis	acetolactate synthase I/II/III large subunit [EC:2.2.1.6]	8DPA,16DPA
D02_21052860	Gh_D02G107400.1	-1.14028	LTR-RT/Copia_Tork649	upstream		Ribosomal protein L18e/L15P,Ribosomal protein L15,Ribosomal L18e/L15P superfamily			8DPA,12DPA,16DPA
D02_3381158	Gh_D02G031400.1	-1.39704	LTR-RT/Copia_Tork1812	gene_exon	Molecular Function:protein binding,Molecular Function:protein binding	Leucine-rich repeat,Leucine-rich repeat domain superfamily,Leucine-rich repeat,Leucine-rich repeat domain superfamily			16DPA
D02_3383054	Gh_D02G031400.1	-1.39165	soloLTR/Copia_Tork584:1-569	gene_exon	Molecular Function:protein binding,Molecular Function:protein binding				16DPA
D02_59218150	Gh_D02G177400.1	-2.13022	LTR-RT/Copia_Tork2316	gene_exon	Biological Process:translation,Cellular Component:large ribosomal subunit,Molecular Function:structural constituent of ribosome	Ribosomal protein L18e/L15P,Ribosomal protein L15,Ribosomal L18e/L15P superfamily			8DPA,12DPA,16DPA
D03_1050882	Gh_D03G014500.1	-0.70924	LTR-RT/Copia_Tork1812	upstream		Lysine methyltransferase,S-adenosyl-L-methionine-dependent methyltransferase	Endocrine resistance	protein N-lysine methyltransferase METTL21C [EC:2.1.1.-]	8DPA,12DPA
D03_1633145	Gh_D03G019900.1	-0.377822	LTR-RT/Copia_Tork649	downstream	Molecular Function:DNA binding	B3 DNA binding domain,DNA-binding pseudobarrel domain superfamily			8DPA,12DPA,16DPA
D03_45681189	Gh_D03G140600.1	-0.475955	LTR-RT/Copia_Ivana1110	gene_exon	Biological Process:intracellular signal transduction	Protein kinase C-like, phorbol ester/diacylglycerol-binding domain,DC1			8DPA,12DPA,16DPA
D03_51411612	Gh_D03G178500.1	0.328953	soloLTR/Gypsy_Tekay31:1-2593	downstream		Bifunctional inhibitor/plant lipid transfer protein/seed storage helical domain,Bifunctional inhibitor/plant lipid transfer protein/seed storage helical domain superfamily			12DPA
D03_52394999	Gh_D03G185600.1	-0.780686	LTR-RT/Copia_Ivana310	downstream	Molecular Function:ADP binding,Molecular Function:protein binding	Leucine-rich repeat,NB-ARC,P-loop containing nucleoside triphosphate hydrolase,Leucine-rich repeat domain superfamily			12DPA
D03_53082498	Gh_D03G191700.1	0.0557017	LTR-RT/Copia_Tork2316	downstream	Biological Process:response to auxin	Small auxin-up RNA			8DPA
D04_54691972	Gh_D04G203500.1	-1.75216	LTR-RT/Copia_Tork1137	gene_exon	Biological Process:potassium ion transmembrane transport,Cellular Component:membrane,Molecular Function:potassium ion transmembrane transporter activity	Potassium transporter,Potassium transporter			8DPA,12DPA,16DPA
D05_10155868	Gh_D05G118400.1	-0.509636	LTR-RT/Copia_Tork1061	downstream	Cellular Component:mitochondrial matrix	Mitochondrial glycoprotein,Mitochondrial glycoprotein superfamily	Endocrine resistance	complement component 1 Q subcomponent-binding protein, mitochondrial	8DPA
D05_10720494	Gh_D05G125700.1	-0.685239	LTR-RT/Copia_Tork1812	upstream		P-loop containing nucleoside triphosphate hydrolase	Glycine, serine and threonine metabolism,Glycerolipid metabolism,Glyoxylate and dicarboxylate metabolism	D-glycerate 3-kinase [EC:2.7.1.31]	8DPA,12DPA
D05_17192781	Gh_D05G195800.1	-0.325291	LTR-RT/Copia_Ale577	downstream	Molecular Function:protein binding	WD40-repeat-containing domain superfamily,WD40-repeat-containing domain superfamily			8DPA,12DPA
D05_17192781	Gh_D05G195900.1	-0.29393	LTR-RT/Copia_Ale577	gene_intron	Biological Process:protein phosphorylation,Molecular Function:ATP binding,Molecular Function:protein kinase activity,Molecular Function:protein serine/threonine kinase activity	Protein kinase domain,AGC-kinase, C-terminal,Serine/threonine-protein kinase, active site,Protein kinase-like domain superfamily			8DPA,12DPA,16DPA
D05_1891952	Gh_D05G022000.1	0.206363	LTR-RT/Copia_Tork2316	downstream	Molecular Function:protein binding	Pentatricopeptide repeat,Tetratricopeptide-like helical domain superfamily			8DPA
D05_20144418	Gh_D05G225600.1	0.584714	soloLTR/unknown_Tekay7385:1-734	gene_exon	Molecular Function:protein binding	F-box domain,JmjC domain,Protein kinase-like domain superfamily,F-box-like domain superfamily			8DPA,12DPA,16DPA
D05_3811451	Gh_D05G048600.1	-0.45313	LTR-RT/Copia_Tork2545	gene_exon			Endocrine resistance	mitochondrial import inner membrane translocase subunit TIM17	8DPA,12DPA,16DPA
D05_62542464	Gh_D05G391000.1	-1.38808	LTR-RT/Copia_Tork1931	gene_intron	Molecular Function:O-acyltransferase activity	Wax synthase,Wax synthase domain			8DPA,12DPA,16DPA
D06_276487	Gh_D06G004100.1	-1.29062	LTR-RT/Copia_Tork1812	downstream	Molecular Function:zinc ion binding	B-box-type zinc finger			8DPA,12DPA,16DPA
D06_30219794	Gh_D06G126400.1	-0.440452	LTR-RT/Gypsy_CRM1506	gene_intron		Protein of unknown function DUF1475			8DPA
D06_31578837	Gh_D06G129000.1	-0.654962	soloLTR/unknown_CRM735:1-991	gene_intron	Molecular Function:ATP binding,Molecular Function:nucleic acid binding	Helicase, C-terminal,DEAD/DEAH box helicase domain,Helicase superfamily 1/2, ATP-binding domain,RNA helicase, DEAD-box type, Q motif,P-loop containing nucleoside triphosphate hydrolase			8DPA
D06_54000958	Gh_D06G170100.1	-0.505143	LTR-RT/Copia_Tork2316	gene_exon	Biological Process:oxidation-reduction process,Molecular Function:FMN binding,Molecular Function:catalytic activity,Molecular Function:oxidoreductase activity	FMN-dependent dehydrogenase,FMN-dependent alpha-hydroxy acid dehydrogenase, active site,Alpha-hydroxy acid dehydrogenase, FMN-dependent,Aldolase-type TIM barrel,FMN hydroxy acid dehydrogenase domain	Glyoxylate and dicarboxylate metabolism,Peroxisome	(S)-2-hydroxy-acid oxidase [EC:1.1.3.15]	8DPA,12DPA
D06_55035378	Gh_D06G172700.1	-0.311224	LTR-RT/Copia_Ivana379	downstream	Biological Process:protein phosphorylation,Molecular Function:ATP binding,Molecular Function:ATP binding,Molecular Function:protein kinase activity,Molecular Function:protein serine/threonine kinase activity	Protein kinase domain,Serine-threonine/tyrosine-protein kinase, catalytic domain,Gnk2-homologous domain,Serine/threonine-protein kinase, active site,Protein kinase-like domain superfamily,Protein kinase, ATP binding site,S-locus receptor kinase, C-terminal,Gnk2-homologous domain superfamily			12DPA
D06_55035378	Gh_D06G172800.1	0.569251	LTR-RT/Copia_Ivana379	gene_intron	Biological Process:protein phosphorylation,Molecular Function:ATP binding,Molecular Function:protein kinase activity	Protein kinase domain,Gnk2-homologous domain,Serine/threonine-protein kinase, active site,Protein kinase-like domain superfamily,Gnk2-homologous domain superfamily			8DPA
D06_59594943	Gh_D06G197100.1	-1.1586	soloLTR/unknown_CRM480:1-3221	upstream	Biological Process:gene silencing by RNA	Uncharacterised domain XH,XS domain,Zinc finger-XS domain,XS domain superfamily			8DPA,12DPA
D07_20234966	Gh_D07G136200.1	-0.930196	LTR-RT/Copia_Tork649	gene_intron	Biological Process:cell redox homeostasis,Cellular Component:endoplasmic reticulum,Molecular Function:isomerase activity	Disulphide isomerase,Endoplasmic reticulum resident protein 29 C-terminal,Thioredoxin domain,Thioredoxin, conserved site,Thioredoxin-like superfamily,Endoplasmic reticulum resident protein 29 C-terminal domain superfamily	Endocrine resistance,Protein processing in endoplasmic reticulum	protein disulfide-isomerase A6 [EC:5.3.4.1],protein disulfide-isomerase A6 [EC:5.3.4.1]	8DPA,12DPA,16DPA
D07_4394881	Gh_D07G041800.1	-0.495062	LTR-RT/Copia_Tork1812	downstream	Biological Process:carbohydrate metabolic process,Molecular Function:hydrolase activity, hydrolyzing O-glycosyl compounds	Glycoside hydrolase family 17,Glycoside hydrolase superfamily			12DPA,16DPA
D08_3681474	Gh_D08G037300.1	-0.668015	LTR-RT/Copia_Tork2350	gene_exon	Biological Process:negative gravitropism,Biological Process:response to red or far red light	Domain of unknown function DUF641, plant,Protein gravitropic in the light 1-like			12DPA
D08_426763	Gh_D08G006300.1	0.478376	LTR-RT/Gypsy_Galadriel291	downstream	Biological Process:protein phosphorylation,Molecular Function:ATP binding,Molecular Function:protein kinase activity	Protein kinase domain,Serine/threonine-protein kinase, active site,Regulator of chromosome condensation 1/beta-lactamase-inhibitor protein II,Protein kinase-like domain superfamily,Protein kinase, ATP binding site			8DPA
D08_47067946	Gh_D08G140600.1	-0.552426	LTR-RT/Copia_Tork649	downstream	Biological Process:potassium ion transmembrane transport,Cellular Component:membrane,Molecular Function:calcium ion binding,Molecular Function:potassium channel activity	EF-hand domain,Two pore domain potassium channel,EF-hand domain pair,Potassium channel domain,EF-Hand 1 calcium-binding site	Endocrine resistance	potassium channel subfamily K, other eukaryote	8DPA,12DPA,16DPA
D08_4983732	Gh_D08G048300.1	-0.293803	LTR-RT/Copia_Tork1061	gene_exon	Molecular Function:protein binding	Leucine-rich repeat,WPP domain,Leucine-rich repeat domain superfamily,WPP domain superfamily	Endocrine resistance,RNA transport	Ran GTPase-activating protein 1	8DPA
D08_57422383	Gh_D08G188500.1	-0.476021	LTR-RT/Copia_Tork1812	downstream	Biological Process:oxidation-reduction process,Molecular Function:oxidoreductase activity	Oxoglutarate/iron-dependent dioxygenase,Non-haem dioxygenase N-terminal domain,Isopenicillin N synthase-like			8DPA,12DPA
D08_58959217	Gh_D08G195100.1	-1.0254	LTR-RT/Copia_Tork2350	gene_exon		IRK-interacting protein-like			8DPA,12DPA
D08_65212103	Gh_D08G240800.1	-0.98444	LTR-RT/Copia_Tork446	upstream					12DPA
D08_66644460	Gh_D08G255600.1	-1.6456	LTR-RT/Copia_Tork2316	gene_exon	Molecular Function:protein binding	Leucine-rich repeat,Leucine-rich repeat-containing N-terminal, plant-type,Leucine-rich repeat domain superfamily			8DPA,12DPA,16DPA
D09_32288509	Gh_D09G083500.1	-0.424477	LTR-RT/Copia_Tork1003	upstream	Molecular Function:catalytic activity	Alpha/beta hydrolase fold-1,Epoxide hydrolase-like,Alpha/Beta hydrolase fold			8DPA,12DPA
D09_38385923	Gh_D09G122000.1	0.210061	LTR-RT/Gypsy_Reina75	upstream	Biological Process:tRNA modification,Molecular Function:RNA binding	THUMP domain,THUMP domain-containing protein 1-like	Endocrine resistance	tRNA acetyltransferase TAN1	8DPA,12DPA
D09_39037672	Gh_D09G126200.1	-2.51272	LTR-RT/Copia_Ivana378	gene_intron		Late embryogenesis abundant protein, LEA_2 subgroup			8DPA,12DPA,16DPA
D09_43184982	Gh_D09G157400.1	-0.441374	LTR-RT/Copia_Ivana489	downstream	Molecular Function:acylphosphatase activity	Acylphosphatase-like domain,Acylphosphatase, conserved site,Acylphosphatase,Acylphosphatase-like domain superfamily			8DPA,12DPA,16DPA
D09_43184982	Gh_D09G157500.1	-0.233066	LTR-RT/Copia_Ivana489	upstream	Biological Process:response to auxin	Small auxin-up RNA	Plant hormone signal transduction		8DPA
D10_2736194	Gh_D10G031800.1	0.657051	LTR-RT/Copia_Tork1061	gene_intron		Uncharacterized protein At4g18490-like			8DPA,12DPA,16DPA
D10_52628826	Gh_D10G200400.1	-1.11795	soloLTR/Gypsy_Tekay2181:1-2768	upstream	Biological Process:phosphorylation,Molecular Function:protein kinase activity,Molecular Function:transferase activity, transferring phosphorus-containing groups	Histidine kinase/HSP90-like ATPase,Signal transduction histidine kinase-related protein, C-terminal,Histidine kinase domain,Branched-chain alpha-ketoacid dehydrogenase kinase/Pyruvate dehydrogenase kinase, N-terminal,Alpha-ketoacid/pyruvate dehydrogenase kinase, N-terminal domain superfamily,Histidine kinase/HSP90-like ATPase superfamily,PDK/BCKDK protein kinase	Endocrine resistance	pyruvate dehydrogenase kinase 2/3/4 [EC:2.7.11.2],pyruvate dehydrogenase kinase 2/3/4 [EC:2.7.11.2]	8DPA,12DPA
D10_56009167	Gh_D10G215200.1	-0.0616853	LTR-RT/Copia_Tork446	gene_intron	Biological Process:protein phosphorylation,Molecular Function:ATP binding,Molecular Function:ATP binding,Molecular Function:protein binding,Molecular Function:protein kinase activity	Protein kinase domain,Leucine-rich repeat,Tyrosine-protein kinase, active site,Protein kinase-like domain superfamily,Leucine-rich repeat-containing N-terminal, plant-type,Protein kinase, ATP binding site,Leucine-rich repeat domain superfamily			12DPA
D10_56339046	Gh_D10G216400.1	0.129744	LTR-RT/Copia_Ivana378	upstream	Molecular Function:nucleic acid binding,Molecular Function:zinc ion binding	Zinc finger, CCHC-type,Zinc finger, CCHC-type superfamily			16DPA
D10_856899	Gh_D10G010500.1	0.622	LTR-RT/Gypsy_Tekay6904	upstream	Molecular Function:GTP binding	GTP binding domain,P-loop containing nucleoside triphosphate hydrolase,Dynamin-type guanine nucleotide-binding (G) domain,EH domain-containing protein, N-terminal,Domain of unknown function DUF5600			12DPA
D10_8883331	Gh_D10G078100.1	0.135459	LTR-RT/Copia_Tork446	downstream	Biological Process:carbohydrate metabolic process,Molecular Function:polygalacturonase activity	Glycoside hydrolase, family 28,Pectin lyase fold/virulence factor,Pectin lyase fold	Pentose and glucuronate interconversions	polygalacturonase [EC:3.2.1.15]	8DPA
D11_16815874	Gh_D11G166200.1	0.635372	LTR-RT/Gypsy_Tekay3124; soloLTR/Gypsy_Tekay886:1-3087	upstream	Biological Process:translation,Cellular Component:ribosome,Molecular Function:structural constituent of ribosome	Ribosomal protein L13e,Ribosomal protein L13e, conserved site	Endocrine resistance,Ribosome	large subunit ribosomal protein L13e,large subunit ribosomal protein L13e	8DPA,12DPA,16DPA
D11_3584649	Gh_D11G044200.1	-1.35019	LTR-RT/Copia_Tork2316	gene_intron	Biological Process:translation,Cellular Component:ribosome,Molecular Function:structural constituent of ribosome	Ribosomal protein L15e,Ribosomal protein L23/L15e core domain superfamily,Ribosomal protein L15e, conserved site,Ribosomal protein L15e core domain superfamily	Endocrine resistance,Ribosome	large subunit ribosomal protein L15e,large subunit ribosomal protein L15e	8DPA,12DPA,16DPA
D11_37647120	Gh_D11G238500.1	-0.397971	LTR-RT/Copia_Ivana315	downstream		Zf-FLZ domain			8DPA
D11_64182823	Gh_D11G320400.1	0.707313	LTR-RT/Copia_Tork446	upstream	Molecular Function:ADP binding	Toll/interleukin-1 receptor homology (TIR) domain,Toll/interleukin-1 receptor homology (TIR) domain superfamily			8DPA
D11_64182823	Gh_D11G320500.1	1.21873	LTR-RT/Copia_Tork446	upstream	Biological Process:signal transduction,Molecular Function:protein binding	Toll/interleukin-1 receptor homology (TIR) domain,Toll/interleukin-1 receptor homology (TIR) domain superfamily			8DPA,12DPA,16DPA
D11_64204916	Gh_D11G320700.1	-1.72043	LTR-RT/Copia_Tork1812	downstream		Retrotransposon gag domain,Retrotransposon Copia-like, N-terminal			8DPA,12DPA,16DPA
D11_64204916	Gh_D11G320800.1	-0.254259	LTR-RT/Copia_Tork1812	gene_exon	Biological Process:signal transduction,Molecular Function:protein binding	Toll/interleukin-1 receptor homology (TIR) domain,Toll/interleukin-1 receptor homology (TIR) domain superfamily			8DPA,12DPA
D11_64241703	Gh_D11G321300.1	-0.243344	LTR-RT/Copia_Tork649	upstream		Transcription factor TFIIIC, triple barrel domain	Endocrine resistance	general transcription factor 3C polypeptide 6	8DPA,12DPA
D11_65924461	Gh_D11G330000.1	-0.543056	LTR-RT/Copia_Tork1812	downstream	Biological Process:protein phosphorylation,Molecular Function:ATP binding,Molecular Function:protein kinase activity	Protein kinase domain,Serine/threonine-protein kinase, active site,Protein kinase-like domain superfamily,Protein kinase, ATP binding site,Malectin domain,Leucine-rich repeat domain superfamily			8DPA,12DPA
D11_6646600	Gh_D11G081200.1	-1.36997	LTR-RT/Copia_Tork2316	gene_intron	Cellular Component:protein kinase CK2 complex,Molecular Function:protein kinase regulator activity		Endocrine resistance,Ribosome biogenesis in eukaryotes,NF-kappa B signaling pathway,Mitophagy - animal,Mitophagy - yeast,Wnt signaling pathway,Adherens junction,Circadian rhythm - plant,Measles,PD-L1 expression and PD-1 checkpoint pathway in cancer		12DPA,16DPA
D11_70260009	Gh_D11G363200.1	-0.320902	LTR-RT/Copia_Tork2316	gene_exon	Molecular Function:ADP binding	NB-ARC,P-loop containing nucleoside triphosphate hydrolase,Leucine-rich repeat domain superfamily,Rx, N-terminal			8DPA
D11_71753914	Gh_D11G377100.1	0.879368	LTR-RT/Gypsy_Galadriel291	upstream					8DPA
D11_72330454	Gh_D11G384100.1	-0.435209	LTR-RT/Copia_Ivana1067	upstream	Biological Process:oxidation-reduction process,Biological Process:proline biosynthetic process,Cellular Component:cytoplasm,Molecular Function:catalytic activity,Molecular Function:glutamate 5-kinase activity,Molecular Function:glutamate-5-semialdehyde dehydrogenase activity,Molecular Function:oxidoreductase activity,Molecular Function:oxidoreductase activity, acting on the aldehyde or oxo group …	GPR domain,Aspartate/glutamate/uridylate kinase,Glutamate/acetylglutamate kinase,Glutamate 5-kinase/delta-1-pyrroline-5-carboxylate synthase,Delta l-pyrroline-5-carboxylate synthetase,Aldehyde dehydrogenase domain,Aldehyde/histidinol dehydrogenase,Aldehyde dehydrogenase, N-terminal,Aldehyde dehydrogenase, C-terminal,Glutamate 5-kinase, conserved site,Gamma-glutamyl phosphate reductase GPR, conser…	Arginine and proline metabolism	delta-1-pyrroline-5-carboxylate synthetase [EC:2.7.2.11 1.2.1.41],delta-1-pyrroline-5-carboxylate synthetase [EC:2.7.2.11 1.2.1.41]	8DPA,16DPA
D11_9007141	Gh_D11G105700.1	-0.467146	LTR-RT/Gypsy_Tekay8090	upstream		Protein of unknown function DUF688			8DPA
D12_11188622	Gh_D12G065200.1	-0.8444	LTR-RT/Copia_TAR88	upstream	Biological Process:cellular response to nitrate	Domain of unknown function DUF630,Nitrate regulatory gene2 protein			8DPA,12DPA,16DPA
D12_48848752	Gh_D12G170000.1	-0.264096	LTR-RT/Copia_Tork2316	gene_intron	Biological Process:cytoskeleton organization,Molecular Function:microtubule binding	Microtubule-associated protein 70			8DPA
D12_55639158	Gh_D12G221200.1	-3.80636	LTR-RT/Copia_Tork2316	gene_exon	Biological Process:oxidation-reduction process,Molecular Function:oxidoreductase activity, acting on single donors with incorporation of molecular oxygen, incorporation of two atoms of oxygen	Carotenoid oxygenase	Carotenoid biosynthesis	9-cis-epoxycarotenoid dioxygenase [EC:1.13.11.51]	8DPA,12DPA,16DPA
D12_57201724	Gh_D12G237500.1	-0.478319	LTR-RT/Copia_Tork2316	downstream					8DPA,12DPA
D12_58496729	Gh_D12G250500.1	-1.28815	LTR-RT/Copia_Ivana315	gene_exon	Biological Process:oxidation-reduction process,Molecular Function:NAD binding,Molecular Function:UDP-glucose 6-dehydrogenase activity,Molecular Function:oxidoreductase activity, acting on the CH-OH group of donors, NAD or NADP as acceptor	UDP-glucose/GDP-mannose dehydrogenase, N-terminal,6-phosphogluconate dehydrogenase-like, C-terminal domain superfamily,UDP-glucose/GDP-mannose dehydrogenase, dimerisation,UDP-glucose/GDP-mannose dehydrogenase, C-terminal,UDP-glucose/GDP-mannose dehydrogenase,UDP-glucose 6-dehydrogenase, eukaryotic type,UDP-glucose/GDP-mannose dehydrogenase, C-terminal domain superfamily,NAD(P)-binding domain supe…	Pentose and glucuronate interconversions,Ascorbate and aldarate metabolism,Amino sugar and nucleotide sugar metabolism	UDPglucose 6-dehydrogenase [EC:1.1.1.22]	8DPA,12DPA
D12_59153332	Gh_D12G257300.1	-0.403602	LTR-RT/Copia_Tork2316	upstream		ABI family			8DPA,12DPA
D12_60368481	Gh_D12G270600.1	-0.559739	LTR-RT/Copia_Tork446	downstream	Molecular Function:nucleic acid binding	RNA recognition motif domain,Nucleotide-binding alpha-beta plait domain superfamily,PTBP1, RNA recognition motif 2-like,RNA-binding domain superfamily	Endocrine resistance	polypyrimidine tract-binding protein 2	16DPA
D12_60697901	Gh_D12G274200.1	-0.491662	LTR-RT/Gypsy_Tekay7198	gene_exon	Molecular Function:protein binding,Molecular Function:zinc ion binding	Pentatricopeptide repeat,Tetratricopeptide-like helical domain superfamily,DYW domain			8DPA,12DPA,16DPA
D12_61423145	Gh_D12G282500.1	0.266315	LTR-RT/Copia_Tork1061	upstream	Biological Process:protein dephosphorylation,Molecular Function:catalytic activity,Molecular Function:cation binding,Molecular Function:protein serine/threonine phosphatase activity	PPM-type phosphatase, divalent cation binding,PPM-type phosphatase domain,Protein phosphatase 2C family,PPM-type phosphatase domain superfamily	MAPK signaling pathway - plant,Plant hormone signal transduction,Insulin resistance	protein phosphatase 2C [EC:3.1.3.16]	8DPA
D13_1682721	Gh_D13G020400.1	0.730119	LTR-RT/Copia_Tork1931	upstream		Metallo-beta-lactamase,Ribonuclease Z/Hydroxyacylglutathione hydrolase-like			8DPA,12DPA,16DPA
D13_3542864	Gh_D13G036400.1	-0.5462	LTR-RT/Copia_Tork1812	upstream		T-complex 11			8DPA,12DPA,16DPA
D13_3854379	Gh_D13G038600.1	-0.84141	LTR-RT/Copia_Ivana310	gene_exon	Biological Process:protein peptidyl-prolyl isomerization,Molecular Function:peptidyl-prolyl cis-trans isomerase activity,Molecular Function:protein binding	Cyclophilin-type peptidyl-prolyl cis-trans isomerase domain,Tetratricopeptide-like helical domain superfamily,Tetratricopeptide repeat-containing domain,Tetratricopeptide repeat 2,Tetratricopeptide repeat,Cyclophilin-like domain superfamily	Endocrine resistance,Necroptosis,Cellular senescence	peptidyl-prolyl isomerase D [EC:5.2.1.8],peptidyl-prolyl isomerase D [EC:5.2.1.8]	12DPA
D13_60176337	Gh_D13G230900.1	-0.335599	soloLTR/Gypsy_Galadriel309:1-631	upstream					12DPA,16DPA
D13_60176337	Gh_D13G231000.1	-0.188869	soloLTR/Gypsy_Galadriel309:1-631	upstream	Molecular Function:protein binding	Ubiquitin system component CUE,UBA-like superfamily			8DPA

## Sheet: TableS7a
TableS7a. Accession information of all G. hirsutum varieties used for pangenome genotyping
Code	Accession name	SRR_code	Type
LR1TX0713_NC	TX0713	SRR6311890	LR1
LR1TX1066_CL	TX1066	SRR6311700	LR1
LR1TX1245_VN	TX1245	SRR6311613	LR1
LR1TX1367_VI	TX1367	SRR6311532	LR1
LR1TX1416_BR	TX1416	SRR6311602	LR1
LR1TX1514_VN	TX1514	SRR6311871	LR1
LR1TX1551_DM	TX1551	SRR6311604	LR1
LR1TX1572_DR	TX1572	SRR6311612	LR1
LR1TX1578_DR	TX1578	SRR6311813	LR1
LR1TX1582_HT	TX1582	SRR6311755	LR1
LR1TX1592_HT	TX1592	SRR6311758	LR1
LR1TX1594_HT	TX1594	SRR6311893	LR1
LR1TX1635_BB	TX1635	SRR6311803	LR1
LR1TX1666_VN	TX1666	SRR6311656	LR1
LR1TX1688_VN	TX1688	SRR6311773	LR1
LR1TX1689_VN	TX1689	SRR6311762	LR1
LR1TX1690_VN	TX1690	SRR6311529	LR1
LR1TX1694_VN	TX1694	SRR6311798	LR1
LR1TX1859_FR	TX1859	SRR6311760	LR1
LR1TX1874_BB	TX1874	SRR6311797	LR1
LR1TX1905_VN	TX1905	SRR6311528	LR1
LR1TX1935_CL	TX1935	SRR6311799	LR1
LR1TX1957_CL	TX1957	SRR6311766	LR1
LR1TX2207_NT	TX2207	SRR6311750	LR1
LR1TX2216_NT	TX2216	SRR6311806	LR1
LR1TX2226_JM	TX2226	SRR6311807	LR1
LR1TX2277_DR	TX2277	SRR6311595	LR1
LR1TX2284_PR	TX2284	SRR6311878	LR1
LR1TX2463_BR	TX2463	SRR6311753	LR1
LR1_B12TX2465_BR	TX2465	SRR6311600	LR2
LR1TX2482_BR	TX2482	SRR6311696	LR1
LR1TX2487_BR	TX2487	SRR6311752	LR1
LR1TX2489_BR	TX2489	SRR6311749	LR1
LR1TX2495_BR	TX2495	SRR6311872	LR1
LR2BPS1207_US	BPS1207	SRR6311490	LR2
LR2TX0014_MX	TX0014	SRR6311774	LR2
LR2TX0069_GM	TX0069	SRR6311808	LR2
LR2TX0112_GM	TX0112	SRR6311770	LR2
LR2TX0194_MX	TX0194	SRR6311545	LR2
LR2TX0215_GM	TX0215	SRR6311873	LR2
LR2TX0315_MX	TX0315	SRR6311526	LR2
LR2TX0390_SL	TX0390	SRR6311805	LR2
LR2TX0480_MX	TX0480	SRR6311548	LR2
LR2TX0481_MX	TX0481	SRR6311549	LR2
LR2TX0698_HN	TX0698	SRR6311601	LR2
LR2TX0751_MX	TX0751	SRR6311598	LR2
LR2TX0879_PR	TX0879	SRR6311699	LR2
LR2TX0937_CL	TX0937	SRR6311776	LR2
LR2TX0953_MX	TX0953	SRR6311838	LR2
LR2TX1055_MX	TX1055	SRR6311722	LR2
LR2TX1102_MX	TX1102	SRR6311801	LR2
LR2TX1108_MX	TX1108	SRR6311636	LR2
LR2TX1111_MX	TX1111	SRR6311759	LR2
LR2TX1182_MX	TX1182	SRR6311639	LR2
LR2TX1443_GM	TX1443	SRR6311525	LR2
LR2TX1459_MX	TX1459	SRR6311768	LR2
LR2TX1477_VN	TX1477	SRR6311611	LR2
LR2TX1721_CL	TX1721	SRR6311751	LR2
LR2TX1975_MX	TX1975	SRR6311875	LR2
LR2TX1981_MX	TX1981	SRR6311802	LR2
LR2TX2081_MX	TX2081	SRR6311702	LR2
LR2TX2089_MX	TX2089	SRR6311494	LR2
LR2TX2163_TT	TX2163	SRR6311483	LR2
LR2TX2228_JM	TX2228	SRR6311596	LR2
LR2TX2329_MX	TX2329	SRR6311885	LR2
LR2TX2405_BR	TX2405	SRR6311884	LR2
Wild_B12TX2211_netherlands	TX2211	SRR6311787	wild
Wild_B12TX1698_venezuela	TX1698	SRR6311879	wild
Wild_B12BPS1151_curacao	BPS1151	SRR6311622	wild
Wild_B12BPS1152_curacao	BPS1152	SRR6311486	wild
Wild_B12BPS1173_jamaica	BPS1173	SRR6311484	wild
Wild_B12BPS1206_unitedstates	BPS1206	SRR6311485	wild
Wild_B12BPS1244_puertorico	BPS1244	SRR6311625	wild
Wild_B12TX0967_jamaica	TX0967	SRR6311726	wild
Wild_B12TX1037_venezuela	TX1037	SRR6311707	wild
Wild_B12TX1678_venezuela	TX1678	SRR6311876	wild
Wild_B12TX1996_mexico	TX1996	SRR6311499	wild
Wild_B12TX2090_mexico	TX2090	SRR6311615	wild
Wild_B12TX2091_mexico	TX2091	SRR6311614	wild
Wild_B12TX2092_mexico	TX2092	SRR6311617	wild
Wild_B12TX2093_mexico	TX2093	SRR6311616	wild
Wild_B12TX2095_mexico	TX2095	SRR6311619	wild
Wild_B12TX2276_domrepublic	TX2276	SRR6311607	wild
Wild_FL_CPH_1	CPH_1	PRJNA1231560	wild
Wild_FL_CPH_2	CPH_2	PRJNA1231560	wild
Wild_FL_CPH_8	CPH_8	PRJNA1231560	wild
Wild_FL_CPT_10	CPT_10	PRJNA1231560	wild
Wild_FL_CPT_20	CPT_20	PRJNA1231560	wild
Wild_FL_CPT_3	CPT_3	PRJNA1231560	wild
Wild_FL_FMY_11	FMY_11	PRJNA1231560	wild
Wild_FL_FMY_15	FMY_15	PRJNA1231560	wild
Wild_FL_FMY_5	FMY_5	PRJNA1231560	wild
Wild_FL_MK_Pop1_10	Pop1_10	SRR28292550	wild
Wild_FL_MK_Pop2_1	Pop2_1	SRR28292563	wild
Wild_FL_NP_10	NP_10	PRJNA1231560	wild
Wild_FL_NP_14	NP_14	PRJNA1231560	wild
Wild_FL_NP_17	NP_17	PRJNA1231560	wild
Wild_FL_NP_4	NP_4	PRJNA1231560	wild
Wild_FL_OBP5_20	OBP5_20	PRJNA1231560	wild
Wild_FL_OPB2_10	OPB2_10	PRJNA1231560	wild
Wild_FL_OPB2_8	OPB2_8	PRJNA1231560	wild
Wild_FL_OPB4_12	OPB4_12	PRJNA1231560	wild
Wild_FL_OPB4_14	OPB4_14	PRJNA1231560	wild
Wild_FL_OPB4_15	OPB4_15	PRJNA1231560	wild
Wild_FL_OPB5_18	OPB5_18	PRJNA1231560	wild
Wild_FL_PK_1	PK_1	PRJNA1231560	wild
Wild_FL_RBD_1	RBD_1	PRJNA1231560	wild
Wild_FL_RBD_2	RBD_2	PRJNA1231560	wild
Wild_FL_RNRB_2	RNRB_2	PRJNA1231560	wild
Wild_FL_SR_1	SR_1	PRJNA1231560	wild
Wild_FL_SR_3	SR_3	PRJNA1231560	wild
Wild_FL_SR_5	SR_5	PRJNA1231560	wild
Wild_FL_TC_1	TC_1	PRJNA1231560	wild
Wild_FL_TC_11	TC_11	PRJNA1231560	wild
Wild_FL_TC_14	TC_14	PRJNA1231560	wild
Wild_FL_TC_2	TC_2	PRJNA1231560	wild
Wild_FL_TC_6	TC_6	PRJNA1231560	wild
Wild_FL_VKPA_2	VKPA_2	PRJNA1231560	wild
Wild_FL_VKPA_3	VKPA_3	PRJNA1231560	wild
Wild_FL_VKPA_5	VKPA_5	PRJNA1231560	wild
Wild_MK_Pop1_11	Pop1_11	SRR28292570	wild
Wild_MK_Pop1_15	Pop1_15	SRR28292572	wild
Wild_MK_Pop2_4	Pop2_4	SRR28292565	wild
Wild_MK_Pop2_7	Pop2_7	SRR28292558	wild
Wild_MK_Pop3_1	Pop3_1	SRR28292557	wild
Wild_PR_CR13	PR_CR13	SRR32429620	wild
Wild_PR_CR3	PR_CR3	SRR32429613	wild
Wild_PR_CR_10	PR_CR_10	SRR32429653	wild
Wild_PR_CR_11	PR_CR_11	SRR32429642	wild
Wild_PR_CR_1	PR_CR_1	SRR32429654	wild
Wild_PR_PR325_10	PR_PR325_10	SRR32429637	wild
Wild_PR_PR325_11	PR_PR325_11	SRR32429636	wild
Wild_PR_PR325_15	PR_PR325_15	SRR32429632	wild
Wild_PR_PR325_1	PR_PR325_1	SRR32429638	wild
Wild_PR_PR325_3	PR_PR325_3	SRR32429629	wild
Wild_PR_Ph_1	PR_Ph_1	SRR32429645	wild
Wild_PR_Ph_2	PR_Ph_2	SRR32429644	wild
Wild_PR_Ph_3	PR_Ph_3	SRR32429643	wild
Wild_PR_Ph_6	PR_Ph_6	SRR32429639	wild
cultB11DIV007_US	ACALA 1517D	SRR6311682	cultivated
cultB11DIV012_US	Acala 5	SRR6311585	cultivated
cultB11DIV033_US	AK-DJURA VIRESCENT	SRR6311582	cultivated
cultB11DIV037_US	ARIZONA RED	SRR6311580	cultivated
cultB11DIV042_US	Arkot 8102	SRR6311590	cultivated
cultB11DIV048_US	BLIGHTMASTER	SRR6311579	cultivated
cultB11DIV055_BL	BULGARIA 432	SRR6311578	cultivated
cultB11DIV063_US	FFJA	SRR6311591	cultivated
cultB11DIV066_US	CAHUGLBBCS-1-88	SRR6311584	cultivated
cultB11DIV074_US	CLEVELAND 54	SRR6311576	cultivated
cultB11DIV096_US	CS-8610	SRR6311644	cultivated
cultB11DIV106_US	Deltapine 14	SRR6311690	cultivated
cultB11DIV119_US	DELTAPINE SR383	SRR6311575	cultivated
cultB11DIV134_US	earlistaple 7	SRR6311643	cultivated
cultB11DIV136_US	empire	SRR6311642	cultivated
cultB11DIV138_US	EMPIRE WR	SRR6311574	cultivated
cultB11DIV141_US	express 121	SRR6311641	cultivated
cultB11DIV144_US	FJA	SRR6311648	cultivated
cultB11DIV176_US	H1220	SRR6311646	cultivated
cultB11DIV178_US	Half and Half	SRR6311645	cultivated
cultB11DIV184_US	Hopi Moencopi	SRR6311650	cultivated
cultB11DIV199_US	LANKART 311	SRR6311573	cultivated
cultB11DIV206_US	LBBCDBOAKH-1-90	SRR6311557	cultivated
cultB11DIV211_TT	M.U.8B UA 7-44	SRR6311555	cultivated
cultB11DIV226_US	MULTIPLE MARKER	SRR6311518	cultivated
cultB11DIV230_US	nC 88-95	SRR6311556	cultivated
cultB11DIV232_US	New Boykin	SRR6311561	cultivated
cultB11DIV243_US	PAYMASTER 266	SRR6311516	cultivated
cultB11DIV245_US	PaymasterHS200	SRR6311681	cultivated
cultB11DIV256_US	PD 2165	SRR6311554	cultivated
cultB11DIV260_US	PD4461Q	SRR6311513	cultivated
cultB11DIV272_US	PD 93030	SRR6311845	cultivated
cultB11DIV273_US	PD93034	SRR6311514	cultivated
cultB11DIV289_US	ROGERS LG10	SRR6311734	cultivated
cultB11DIV298_US	Auburn 634RNR	SRR6311848	cultivated
cultB11DIV306_US	Sealand #2	SRR6311847	cultivated
cultB11DIV307_US	SEALAND 7 WHITEFL	SRR6311792	cultivated
cultB11DIV308_US	Sealand #7 Yellow Flower	SRR6311850	cultivated
cultB11DIV310_US	SEALAND 472	SRR6311519	cultivated
cultB11DIV316_US	Southland M1	SRR6311849	cultivated
cultB11DIV322_US	Station Miller	SRR6311840	cultivated
cultB11DIV363_US	Tidewater 29	SRR6311686	cultivated
cultB11DIV366_US	Toole	SRR6311687	cultivated
cultB11DIV373_US	Wannamaker Cleveland	SRR6311689	cultivated
cultB11DIV380_US	Wilds 18	SRR6311688	cultivated
cultB11DIV382_US	WildS 34-4,T85 2	SRR6311794	cultivated
cultB11SA0084_US	FLORIDA SHORT STAPLE (hairy)	SRR6311821	cultivated
cultB11SA0159_TT	TIPO CHACO UA 4-4	SRR6311842	cultivated
cultB11SA0165_TT	M.U. 3 UA 7-41	SRR6311718	cultivated
cultB11SA0186_TT	FELISTANA UA-7-18	SRR6311717	cultivated
cultB11SA0238_US	ACALA 1064 (NEW MEXICO)	SRR6311716	cultivated
cultB11SA0298_US	WONDER WILT WANNAMAKER'S	SRR6311715	cultivated
cultB11SA0300_US	ROWDEN #2	SRR6311714	cultivated
cultB11SA0311_US	AMBASSADOR (4B6)	SRR6311713	cultivated
cultB11SA0582_TK	CB 2525	SRR6311710	cultivated
cultB11SA0718_US	ARKANSAS 11 NUCALA X ROWDEN 20-4-	SRR6311824	cultivated
cultB11SA0815_MX	MEXICAN #68	SRR6311825	cultivated
cultB11SA0825_MX	MEXICAN #102	SRR6311822	cultivated
cultB11SA0857_US	ACALA ORIGINAL	SRR6311823	cultivated
cultB11SA0881_US	MISSDEL	SRR6311828	cultivated
cultB11SA0892_US	MEBANE	SRR6311826	cultivated
cultB11SA0940_GR	PI 194849 53 D4	SRR6311819	cultivated
cultB11SA0982_SA	5143	SRR6311536	cultivated
cultB11SA1019_US	WESTERN STORMPROOF	SRR6311538	cultivated
cultB11SA1044_US	STORM KING T.P.S.A. NO. 41	SRR6311537	cultivated
cultB11SA1138_US	RILCOT 90	SRR6311542	cultivated
cultB11SA1139_US	PAYMASTER 54 B	SRR6311541	cultivated
cultB11SA1156_US	DEKALB 220	SRR6311534	cultivated
cultB11SA1181_US	ACALA SJ-1	SRR6311569	cultivated
cultB11SA1184_US	COKER 310	SRR6311570	cultivated
cultB11SA1205_US	CB 4012 KING KARAJAZSY	SRR6311571	cultivated
cultB11SA1263_UG	ALBACALA 7	SRR6311563	cultivated
cultB11SA1330_CH	REBA P 279 (REBA B-50 X DPL SMO.)	SRR6311675	cultivated
cultB11SA1349_BR	IAC 18	SRR6311674	cultivated
cultB11SA1392_UZ	TASHKENT I	SRR6311673	cultivated
cultB11SA1403_AZ	3010	SRR6311680	cultivated
cultB11SA1456_US	HOPI JONES 79-4473	SRR6311782	cultivated
cultB11SA1465_US	DES 422	SRR6311779	cultivated
cultB11SA1533_US	LOCKETT BXL	SRR6311780	cultivated
cultB11SA1596_US	PD 2	SRR6311777	cultivated
cultB11SA1665_US	PD 6208 (FORMALY PD-3)	SRR6311785	cultivated
cultB11SA1710_US	TAM 87N-5	SRR6311818	cultivated
cultB11SA1759_AG	CHACO 510 INTA	SRR6311501	cultivated
cultB11SA1766_SL	CEDIX	SRR6311496	cultivated
cultB11SA1913_US	S.N. 8306	SRR6311498	cultivated
cultB11SA2057_US	S.N. 9309	SRR6311497	cultivated
cultB11SA2149_US	BYU11149	SRR6311606	cultivated
cultB11SA2192_US	BYU11150	SRR6311605	cultivated
cultB11SA2269_US	TM1	SRR6311507	cultivated
cultB11SA2356_NG	FUNTUA FT-5	SRR6311732	cultivated
cultB11SA2401_US	TAM 2562 RKNR	SRR6311735	cultivated
cultB11SA2580_US	ACALA 1517-99	SRR6311737	cultivated
cultB11SA2910_US	TAM 91C-34	SRR6311857	cultivated
cultB11SA3251_MX	VIR-6609 PRECOZ-OK-86	SRR6311854	cultivated
cultB11SA3284_MX	VIR-6654 SAC-24-4	SRR6311852	cultivated
cultB11SA3332_CM	VIR-7064 ALLEN-151	SRR6311860	cultivated
cultB11SA3338_US	VIR-7070-1 LAMBRIGHT gz-5	SRR6311870	cultivated
cultB11SA3403_US	VIR-7137 COKER 201	SRR6311865	cultivated
cultB11SA3413_BN	VIR-7153 D-10	SRR6311864	cultivated
cultB11SA3444_MD	VIR-7223 ?	SRR6311863	cultivated
cultB11SA3452_BN	VIR-7231 DEF-1	SRR6311862	cultivated
cultB11SA3493_US	RN96625-1 (USDA/ARS FOREST ROBINSON)	SRR6311740	cultivated
cultB11SA3748_US	STONEVILLE 256	SRR6311741	cultivated
cultB11SA3749_US	STONEVILLE 453	SRR6311742	cultivated
cultB11SA3781_US	ACALA ROYALE	SRR6311745	cultivated
cultP111240RNR_US	M-240RNR	SRR1536363	cultivated
cultP111DP5690_US	Deltapine-5690	SRR1975548	cultivated
cultP111FM832_US	Fibermax-832	SRR1536364	cultivated
cultP111Maxxa_US	Acala Maxxa	SRR617482	cultivated
cultP111PD1_US	PD-1	SRR1534918	cultivated
cultP111SG747_US	SureGrow-747	SRR1536366	cultivated
cultP111SL542_US	Sealand-542	SRR1534862	cultivated
cultP111ST474_US	Stoneville-474	SRR1536367	cultivated
cultP111TamSph_US	Tamcot sphinx	SRR1536368	cultivated
cultP111TM1_US	Texas Marker-1	SRR1534688	cultivated
cultP115HAU033_CN	Xinluzao8	SRR4006667	cultivated
cultP115HAU041_CN	Emian3	SRR4006675	cultivated
cultP115HAU043_CN	Emian9	SRR4006677	cultivated
cultP115HAU047_CN	Jinmian11	SRR4008910	cultivated
cultP115HAU059_CN	Xuzhou142	SRR4006691	cultivated
cultP115HAU066_CN	Sumian8	SRR4006698	cultivated
cultP115HAU084_CN	Wanmian73-10	SRR4006721	cultivated
cultP115HAU085_CN	86-1	SRR4006722	cultivated
cultP115HAU094_CN	Zhongmiansuo40	SRR4006732	cultivated
cultP115HAU101_CN	Ganmian10	SRR4013321	cultivated
cultP115HAU110_CN	Zhongmiansuo49	SRR4013330	cultivated
cultP115HAU114_CN	52-128	SRR4013617	cultivated
cultP115HAU124_CN	Changrong1	SRR4013627	cultivated
cultP115HAU132_CN	Dexiamian1	SRR4013875	cultivated
cultP115HAU137_CN	Ganmian1	SRR4013888	cultivated
cultP115HAU146_CN	Huadong6	SRR4013897	cultivated
cultP115HAU148_CN	Jimian958	SRR4013899	cultivated
cultP115HAU153_CN	Jimian15	SRR4014011	cultivated
cultP115HAU163_CN	Jinmian2	SRR4014023	cultivated
cultP115HAU176_CN	Keyi181	SRR4018442	cultivated
cultP115HAU185_CN	Liaoyangduanjie	SRR4018457	cultivated
cultP115HAU218_CN	Sumian22	SRR4018552	cultivated
cultP115HAU223_CN	Xinlu201	SRR4018557	cultivated
cultP115HAU224_CN	Xinluzao4	SRR4018558	cultivated
cultP115HAU242_CN	Yumian5	SRR4018588	cultivated
cultP115HAU246_CN	Yuwu19	SRR4018592	cultivated
cultP115HAU279_CN	XuzhouGD-3	SRR4018980	cultivated
cultP115HU018_US	Stoneville4B	SRR4006036	cultivated
cultP115HU089_US	Stoneville4	SRR4006726	cultivated
cultP115HU117_US	NC20B	SRR4013620	cultivated
cultP115HU130_US	Deltapine14	SRR4013633	cultivated
cultP115HU131_US	Deltapine16	SRR4013850	cultivated
cultP115HU141_US	Guangyedaizimian	SRR4013892	cultivated
cultP115HU268_US	TM-1	SRR4018969	cultivated
cultP115HU271_US	T586	SRR4018972	cultivated
cultP117DP15_US	Deltapine 15	SRR5512448	cultivated

## Sheet: TableS7b
TableS7b. Accession information of all G. barbadense varieties used for pangenome genotyping
SRA_code	Library ID	Accession name	Type
SRX3433725	BYU21006	B21TX2350	Cultivar
SRX3433728	BYU21005	B21SA1497	Cultivar
SRX3433729	BYU21003	B21PS7	Cultivar
SRX3433803	BYU21001	B21GB0853	Cultivar
SRX3433866	BYU21002	B21PHY76-2	Cultivar
SRX996764	PL211016	P211GB0236	Cultivar
SRX996775	PL211027	P211DP0340	Cultivar
SRX996776	PL211028	P211PHY76	Cultivar
SRS705640	PL216087	P2165904И	Cultivar
SRS705641	PL216088	P2168763И	Cultivar
SRS705644	PL216091	P216CCCP 1243	Cultivar
SRS705650	PL216097	P2169899-I	Cultivar
SRS705651	PL216098	P216Buhara ZTW	Cultivar
SRS705652	PL216099	P216VIR-29TV	Cultivar
SRS705653	PL216100	P216VIR-4TV	Cultivar
SRS705657	PL216104	P216Giza 36	Cultivar
SRS705676	PL216123	P216Tuhai 2#	Cultivar
SRS705677	PL216124	P216Yuejin 1#	Cultivar
SRS705639	PL216086	P216UN	Cultivar
SRS705642	PL216089	P216910И	Cultivar
SRS705643	PL216090	P216Ba3119	Cultivar
SRS705645	PL216092	P216CCCP B154 (91-486)	Cultivar
SRS705646	PL216093	P216CCCP B51	Cultivar
SRS705647	PL216094	P216CCCP B9102	Cultivar
SRS705648	PL216095	P216DJ-07-136	Cultivar
SRS705649	PL216096	P216K388	Cultivar
SRS705654	PL216101	P216Coastland R4-4	Cultivar
SRS705656	PL216103	P216Giza 29	Cultivar
SRS705658	PL216105	P216Giza 67	Cultivar
SRS705659	PL216106	P216Giza 80	Cultivar
SRS705662	PL216109	P216Pima S-1	Cultivar
SRS705663	PL216110	P216Pima S-2	Cultivar
SRS705664	PL216111	P216Pima S-4	Cultivar
SRS705670	PL216117	P216Changrong 3#	Cultivar
SRS705671	PL216118	P216Changrong 5#	Cultivar
SRS705672	PL216119	P216Hai7124	Cultivar
SRS705673	PL216120	P216Hai 92-138	Cultivar
SRS705674	PL216121	P216JunH1	Cultivar
SRS705675	PL216122	P216Shengli 1#	Cultivar
SRS705679	PL216126	P216Xinhai 3#	Cultivar
SRS705680	PL216127	P216Xinhai 5#	Cultivar
SRS705681	PL216128	P216Xinhai 10#	Cultivar
SRS705682	PL216129	P216Xinhai 11#	Cultivar
SRS705683	PL216130	P216Xinhai 13#	Cultivar
SRS705684	PL216131	P216Xinhai 16#	Cultivar
SRS705685	PL216132	P216Xinhai 21#	Cultivar
SRS705686	PL216133	P216Xinhai 25#	Cultivar
SRS705687	PL216134	P216Xinhai 29#	Cultivar
SRS705688	PL216135	P216Xinhai 2#	Cultivar
SRS705689	PL216136	P216Xinhai 33#	Cultivar
SRX3433835	BYU21004	B21SA0706	Cultivar*
SRX3433685	BYU21080	B21GB0254	Improved
SRX3433686	BYU21081	B21GB0255	Improved
SRX3433688	BYU21079	B21GB0252	Improved
SRX3433689	BYU21076	B21GB0245	Improved
SRX3433690	BYU21077	B21GB0249	Improved
SRX3433691	BYU21074	B21GB0238	Improved
SRX3433692	BYU21075	B21GB0242	Improved
SRX3433693	BYU21082	B21GB0258	Improved
SRX3433701	BYU21175	B21GB1483	Improved
SRX3433702	BYU21176	B21GB1512	Improved
SRX3433703	BYU21177	B21GB1513	Improved
SRX3433732	BYU21171	B21GB1465	Improved
SRX3433733	BYU21170	B21GB1464	Improved
SRX3433736	BYU21167	B21GB1449	Improved
SRX3433738	BYU21165	B21GB1439	Improved
SRX3433739	BYU21164	B21GB1438	Improved
SRX3433740	BYU21173	B21GB1480	Improved
SRX3433754	BYU21117	B21GB0461	Improved
SRX3433759	BYU21118	B21GB0467	Improved
SRX3433763	BYU21156	B21GB1084	Improved
SRX3433764	BYU21157	B21GB1086	Improved
SRX3433767	BYU21160	B21GB1383	Improved
SRX3433768	BYU21161	B21GB1384	Improved
SRX3433769	BYU21158	B21GB1329	Improved
SRX3433770	BYU21159	B21GB1336	Improved
SRX3433772	BYU21163	B21GB1388	Improved
SRX3433774	BYU21068	B21GB0212	Improved
SRX3433776	BYU21070	B21GB0224	Improved
SRX3433789	BYU21066	B21GB0204	Improved
SRX3433793	BYU21146	B21GB0785	Improved
SRX3433795	BYU21148	B21GB0805	Improved
SRX3433799	BYU21152	B21GB1031	Improved
SRX3433813	BYU21143	B21GB0739	Improved
SRX3433814	BYU21138	B21GB0657	Improved
SRX3433815	BYU21139	B21GB0660	Improved
SRX3433816	BYU21140	B21GB0662	Improved
SRX3433817	BYU21141	B21GB0683	Improved
SRX3433819	BYU21135	B21GB0649	Improved
SRX3433832	BYU21133	B21GB0647	Improved
SRX3433853	BYU21144	B21GB0740	Improved
SRX3433672	BYU21073	B21GB0232	Improved*
SRX3433673	BYU21072	B21GB0230	Improved*
SRX3433687	BYU21078	B21GB0251	Improved*
SRX3433700	BYU21174	B21GB1482	Improved*
SRX3433734	BYU21169	B21GB1462	Improved*
SRX3433735	BYU21168	B21GB1459	Improved*
SRX3433737	BYU21166	B21GB1444	Improved*
SRX3433741	BYU21172	B21GB1468	Improved*
SRX3433766	BYU21155	B21GB1069	Improved*
SRX3433771	BYU21162	B21GB1386	Improved*
SRX3433773	BYU21069	B21GB0220	Improved*
SRX3433775	BYU21071	B21GB0227	Improved*
SRX3433792	BYU21147	B21GB0790	Improved*
SRX3433796	BYU21151	B21GB1027	Improved*
SRX3433812	BYU21142	B21GB0720	Improved*
SRX3433818	BYU21134	B21GB0648	Improved*
SRX3433821	BYU21137	B21GB0655	Improved*
SRX3433825	BYU21049	B21GB0093	Improved*
SRX3433828	BYU21046	B21GB0085	Improved*
SRX3433845	BYU21067	B21GB0211	Improved*
SRX3433677	BYU22039	B22LB	Wild
SRX3433683	BYU50004	B50AD5-OP	Wild
SRX3433684	BYU22037	B22GPS005	Wild
SRX3433694	BYU22083	B22GB0262	Wild
SRX3433695	BYU22105	B22GB0376	Wild
SRX3433697	BYU22180	B22GB0427-2	Wild
SRX3433698	BYU22181	B22GB0618-2	Wild
SRX3433699	BYU22106	B22GB0377	Wild
SRX3433706	BYU22178	B22GB0287-2	Wild
SRX3433707	BYU22179	B22GB0414-2	Wild
SRX3433708	BYU22111	B22GB0428	Wild
SRX3433710	BYU22110	B22GB0426	Wild
SRX3433711	BYU22087	B22GB0278	Wild
SRX3433712	BYU22086	B22GB0275	Wild
SRX3433713	BYU22085	B22GB0273	Wild
SRX3433714	BYU22084	B22GB0264	Wild
SRX3433715	BYU22091	B22GB0309	Wild
SRX3433716	BYU22090	B22GB0307	Wild
SRX3433717	BYU22089	B22GB0303	Wild
SRX3433718	BYU22088	B22GB0281	Wild
SRX3433720	BYU22092	B22GB0313	Wild
SRX3433723	BYU22104	B22GB0371	Wild
SRX3433730	BYU22113	B22GB0430	Wild
SRX3433742	BYU22063	B22GB0183	Wild
SRX3433743	BYU22102	B22GB0359	Wild
SRX3433745	BYU22098	B22GB0339	Wild
SRX3433746	BYU22099	B22GB0348	Wild
SRX3433747	BYU22100	B22GB0349	Wild
SRX3433748	BYU22101	B22GB0358	Wild
SRX3433749	BYU22094	B22GB0320	Wild
SRX3433753	BYU22116	B22GB0457	Wild
SRX3433755	BYU22114	B22GB0434	Wild
SRX3433756	BYU22115	B22GB0440	Wild
SRX3433757	BYU22120	B22GB0517	Wild
SRX3433758	BYU22121	B22GB0524	Wild
SRX3433761	BYU22122	B22GB0533	Wild
SRX3433762	BYU22123	B22GB0536	Wild
SRX3433765	BYU22154	B22GB1067	Wild
SRX3433777	BYU22065	B22GB0193	Wild
SRX3433778	BYU22064	B22GB0192	Wild
SRX3433780	BYU22182	B22NCM14-31	Wild
SRX3433781	BYU22040	B22NC7018	Wild
SRX3433782	BYU22007	B22OLG-10	Wild
SRX3433783	BYU22008	B22OLG-11	Wild
SRX3433784	BYU22009	B22OLG-12	Wild
SRX3433785	BYU22010	B22OLG-13	Wild
SRX3433786	BYU22011	B22OLG-14	Wild
SRX3433787	BYU22012	B22OLG-15	Wild
SRX3433788	BYU22013	B22OLG-17	Wild
SRX3433794	BYU22149	B22GB0816	Wild
SRX3433797	BYU22150	B22GB0864	Wild
SRX3433798	BYU22153	B22GB1063	Wild
SRX3433800	BYU22043	B22GB0051	Wild
SRX3433801	BYU22044	B22GB0052	Wild
SRX3433802	BYU50003	B50AD5-PW	Wild
SRX3433804	BYU50001	B50AD5-2	Wild
SRX3433805	BYU50002	B50AD5-CB	Wild
SRX3433807	BYU22042	B22GB0049	Wild
SRX3433811	BYU22055	B22GB0136	Wild
SRX3433820	BYU22136	B22GB0651	Wild
SRX3433822	BYU22051	B22GB0102	Wild
SRX3433823	BYU22038	B22K101	Wild
SRX3433824	BYU22050	B22GB0095	Wild
SRX3433826	BYU22048	B22GB0091	Wild
SRX3433829	BYU22045	B22GB0053	Wild
SRX3433833	BYU22132	B22GB0636	Wild
SRX3433834	BYU22109	B22GB0394	Wild
SRX3433838	BYU22125	B22GB0569	Wild
SRX3433840	BYU22131	B22GB0631	Wild
SRX3433841	BYU22130	B22GB0623	Wild
SRX3433843	BYU22128	B22GB0594	Wild
SRX3433847	BYU22145	B22GB0776	Wild
SRX3433848	BYU22056	B22GB0140	Wild
SRX3433849	BYU22057	B22GB0144	Wild
SRX3433850	BYU22058	B22GB0156	Wild
SRX3433852	BYU22060	B22GB0169	Wild
SRX3433855	BYU22017	B22OLG-04	Wild
SRX3433857	BYU22016	B22OLG-03	Wild
SRX3433867	BYU22020	B22OLG-08	Wild
SRX3433868	BYU22019	B22OLG-06	Wild
SRX3433872	BYU22015	B22OLG-02	Wild
SRX3433873	BYU22014	B22OLG-18	Wild
SRX996763	PL221015	P221GB0074	Wild
SRX996765	PL221017	P221GB0287	Wild
SRX996768	PL221020	P221GB0369	Wild
SRX996769	PL221021	P221GB0385	Wild
SRX996770	PL221022	P221GB0398	Wild
SRX996771	PL221023	P221GB0411	Wild
SRX996772	PL221024	P221GB0414	Wild
SRX996773	PL221025	P221GB0427	Wild
SRX996774	PL221026	P221GB0618	Wild
SRX996779	PL501031	P501AD5	Wild (darwinii)
SRX3433696	BYU22107	B22GB0382	Wild*
SRX3433709	BYU22061	B22GB0176	Wild*
SRX3433719	BYU22093	B22GB0314	Wild*
SRX3433731	BYU22112	B22GB0429	Wild*
SRX3433744	BYU22103	B22GB0361	Wild*
SRX3433752	BYU22097	B22GB0337	Wild*
SRX3433760	BYU22119	B22GB0489	Wild*
SRX3433806	BYU22041	B22GB0034	Wild*
SRX3433809	BYU22036	B22NCM-1	Wild*
SRX3433827	BYU22047	B22GB0087	Wild*
SRX3433830	BYU22053	B22GB0119	Wild*
SRX3433831	BYU22052	B22GB0113	Wild*
SRX3433836	BYU22127	B22GB0593	Wild*
SRX3433837	BYU22126	B22GB0571	Wild*
SRX3433839	BYU22124	B22GB0542	Wild*
SRX3433842	BYU22129	B22GB0600	Wild*
SRX3433844	BYU22108	B22GB0386	Wild*
SRX3433846	BYU22054	B22GB0128	Wild*
SRX3433851	BYU22059	B22GB0167	Wild*
SRX3433854	BYU22062	B22GB0181	Wild*

## Sheet: TableS8
TableS8. Numbers of TIPs shared across the three groups of accessions used for genotyping (wild, landrace and domesticated)
	G. hirsutum	G. barbadense
Cultivar-Landrace shared	218	49
Cultivar-Wild shared	137	174
Landrace-Wild shared	383	24
Cultivar-specific	34	23
Landrace-specific	15	1
Wild-specific	95	7
Missing across all	99	76
Shared across all	5860	4450

## Sheet: TableS9a
TableS9a. TIPs with high PBS, associated TE lineages and genes nearby in G. hirsutum
High PBS in Cultivated vs wild/landrace			High PBS in wild vs cultivated/landraces
TIP	family	gene	TIP	family	gene
A01_104493296	Gypsy_Tekay	NA	A01_103451317	Gypsy_Tekay	NA
A01_15290064	Copia_Tork	NA	A01_110666688	Gypsy_Tekay	NA
A01_1579908	Copia_Tork	NA	A01_21633210	Copia_Tork	Gh_A01G114800
A01_2517832	Copia_Tork	Gh_A01G027400	A01_23631437	Gypsy_Tekay	NA
A01_31245074	Copia_Tork	Gh_A01G128800	A01_25318276	Gypsy_Tekay	NA
A01_3977465	Copia_Ivana	Gh_A01G039500	A01_34583022	Gypsy_Tekay	NA
A01_44342531	Gypsy_Tekay	NA	A01_34605939	Gypsy_Tekay	NA
A01_52587712	Gypsy_Tekay	NA	A01_35489124	Gypsy_Tekay	NA
A01_54819174	Gypsy_Tekay	NA	A01_36050831	Gypsy_Tekay	NA
A01_55282995	Gypsy_Tekay	NA	A01_36189038	Gypsy_Tekay	NA
A01_62342545	Gypsy_Tekay	NA	A01_36988145	Gypsy_Tekay	NA
A01_73476974	Gypsy_Tekay	NA	A01_37254252	Gypsy_Tekay	NA
A01_73747836	Gypsy_Tekay	NA	A01_37536375	Gypsy_Galadriel	NA
A01_73784362	Gypsy_Tekay	NA	A01_38327210	Gypsy_Tekay	NA
A01_76385272	Gypsy_Tekay	NA	A01_38352440	Gypsy_Tekay	NA
A01_76769767	Gypsy_Tekay	NA	A01_38602931	Gypsy_Tekay	NA
A01_77298266	Gypsy_Tekay	NA	A01_39218586	Gypsy_Tekay	NA
A01_78928733	Copia_Ivana	NA	A01_39328074	Gypsy_Tekay	NA
A01_79841666	Gypsy_Tekay	NA	A01_39809072	Gypsy_Tekay	NA
A01_87182852	Gypsy_Tekay	NA	A01_44778939	Gypsy_Tekay	NA
A01_8729273	Copia_Tork	NA	A01_44908182	Gypsy_Tekay	NA
A01_88633544	Gypsy_Tekay	NA	A01_45247247	Gypsy_Tekay	NA
A01_89631325	Gypsy_Tekay	NA	A01_45349276	Gypsy_Tekay	NA
A01_91865615	Gypsy_Tekay	NA	A01_45746748	Gypsy_Tekay	NA
A02_100369631	Copia_Ivana	NA	A01_46106699	Gypsy_Tekay	NA
A02_103129447	Copia_Tork	NA	A01_46615872	Gypsy_Tekay	NA
A02_16625338	Gypsy_Tekay	NA	A01_52991129	Gypsy_Tekay	NA
A02_84697259	Copia_Tork	Gh_A02G146900	A01_53050353	Gypsy_Tekay	NA
A03_10887000	Copia_Tork	NA	A01_53652935	Gypsy_Tekay	NA
A03_109191327	Copia_Tork	NA	A01_55876341	Gypsy_Tekay	NA
A03_109836016	Copia_Tork	Gh_A03G245400	A01_58373657	Gypsy_Tekay	NA
A03_7782160	Copia_Tork	NA	A01_58402854	Gypsy_Tekay	NA
A03_86661421	Copia_Ivana	NA	A01_58922611	Gypsy_Tekay	NA
A03_9208219	Copia_Ivana	Gh_A03G058500	A01_59544215	Gypsy_Tekay	NA
A03_9208219	Copia_Ivana	Gh_A03G058600	A01_61188797	Gypsy_Tekay	NA
A03_9446862	Copia_Tork	Gh_A03G059400	A01_61431273	Gypsy_Tekay	NA
A04_1631264	Copia_Ale	Gh_A04G014600	A01_61519531	Gypsy_Tekay	NA
A04_76678019	Gypsy_Tekay	NA	A01_62200724	Gypsy_Tekay	NA
A05_101339069	Copia_Ivana	Gh_A05G377500	A01_63473533	Gypsy_Tekay	NA
A05_40032318	Gypsy_Tekay	NA	A01_63874546	Gypsy_Tekay	NA
A05_42675835	Gypsy_Tekay	NA	A01_64261259	Gypsy_Tekay	NA
A05_42696725	Gypsy_Tekay	NA	A01_64306298	Gypsy_Tekay	NA
A05_42919771	Copia_Tork	NA	A01_64352075	Gypsy_Tekay	NA
A05_6680606	Copia_Tork	Gh_A05G056800	A01_65129146	unknown_CRM	NA
A05_6852329	Copia_Tork	Gh_A05G059200	A01_65435324	unknown_CRM	NA
A05_7706227	Copia_Tork	NA	A01_66726190	Gypsy_CRM	NA
A05_99824128	Gypsy_Tekay	NA	A01_67072670	Gypsy_Tekay	NA
A06_10667982	Copia_Ivana	Gh_A06G063500	A01_68322315	Gypsy_Tekay	NA
A06_115787025	Copia_Tork	Gh_A06G179000	A01_68494393	Gypsy_Tekay	NA
A06_115887239	Gypsy_Ogre	NA	A01_68687041	Gypsy_Tekay	NA
A06_13322091	Gypsy_Tekay	NA	A01_6982073	Copia_Tork	Gh_A01G057200
A06_14331482	Gypsy_Tekay	NA	A01_6982073	Copia_Tork	Gh_A01G057300
A06_16032581	Gypsy_Tekay	NA	A01_71790264	Gypsy_Tekay	NA
A06_21683878	Gypsy_Tekay	NA	A01_72226281	Gypsy_Tekay	NA
A06_2444106	Gypsy_Ogre	NA	A01_72462715	Gypsy_Tekay	NA
A06_3173695	Copia_Tork	NA	A01_72903558	Gypsy_Tekay	NA
A06_35470878	Copia_Ale	Gh_A06G109000	A01_75438037	Gypsy_Tekay	NA
A06_35611332	Gypsy_Tekay	NA	A01_75966029	Gypsy_Tekay	NA
A06_35662453	Gypsy_Tekay	NA	A01_7678021	Copia_Tork	Gh_A01G061500
A06_38366290	Gypsy_Tekay	NA	A01_76990285	Gypsy_Tekay	NA
A06_41073478	Gypsy_Tekay	NA	A01_78724298	Gypsy_Tekay	NA
A06_41830076	unknown_Tekay	NA	A01_8663278	Copia_Tork	Gh_A01G068200
A06_64392763	Gypsy_Tekay	NA	A01_92208881	Gypsy_Tekay	Gh_A01G174600
A06_65274529	Gypsy_Tekay	NA	A02_16625338	Gypsy_Tekay	NA
A06_66575211	Gypsy_Tekay	NA	A02_1872089	Copia_Tork	Gh_A02G019800
A06_66686682	Gypsy_Tekay	NA	A02_4107647	Copia_Tork	Gh_A02G040700
A06_67333081	Gypsy_Tekay	NA	A03_109215568	Copia_Ivana	Gh_A03G236400
A06_67609523	Gypsy_Tekay	NA	A03_109215568	Copia_Ivana	Gh_A03G236500
A06_69559859	Copia_Ivana	Gh_A06G132800	A03_67807854	Gypsy_Tekay	NA
A06_76811420	Gypsy_Tekay	NA	A03_7782160	Copia_Tork	NA
A06_77082639	Gypsy_Tekay	NA	A05_13113379	Copia_Tork	Gh_A05G123000
A06_8361526	Copia_Tork	NA	A05_13242189	Gypsy_Tekay	NA
A06_8608154	Copia_Tork	NA	A05_32505805	Gypsy_Tekay	NA
A06_93254298	Gypsy_Tekay	NA	A05_596361	Gypsy_Tekay	NA
A06_93621534	Gypsy_Tekay	NA	A05_654667	unknown_CRM	NA
A07_19009524	Copia_Tork	NA	A06_104040506	Gypsy_Tekay	NA
A07_46747812	Gypsy_Tekay	NA	A06_10667982	Copia_Ivana	Gh_A06G063500
A07_46808505	Gypsy_Tekay	NA	A06_111300176	Gypsy_Tekay	NA
A07_48859916	Gypsy_Tekay	NA	A06_112416615	Gypsy_Tekay	NA
A07_50625978	Gypsy_Tekay	NA	A06_13322091	Gypsy_Tekay	NA
A07_50918190	Gypsy_Tekay	NA	A06_14309249	Gypsy_Tekay	NA
A07_54839873	Copia_Tork	Gh_A07G183500	A06_14430844	Copia_Tork	NA
A07_62442038	Gypsy_Tekay	NA	A06_2444106	Gypsy_Ogre	NA
A07_66083342	Gypsy_Tekay	NA	A06_35662453	Gypsy_Tekay	NA
A07_68733047	Gypsy_Tekay	NA	A06_36785291	Gypsy_Tekay	NA
A07_69907953	Gypsy_Tekay	NA	A06_36959265	Gypsy_Tekay	NA
A07_72401678	Gypsy_Tekay	NA	A06_40130426	Gypsy_Tekay	NA
A07_72471722	Gypsy_Tekay	NA	A06_40204039	Gypsy_Tekay	NA
A07_75533112	Gypsy_Tekay	NA	A06_64831162	Gypsy_Tekay	NA
A07_75918466	Gypsy_Tekay	NA	A06_72343954	Copia_Ivana	Gh_A06G134400
A07_7721390	Copia_Tork	NA	A06_72823376	Gypsy_Tekay	NA
A07_80292347	Gypsy_Tekay	NA	A06_75975120	Gypsy_Tekay	NA
A07_82354749	Gypsy_Tekay	NA	A06_77136975	Gypsy_Tekay	NA
A07_82538691	Gypsy_Tekay	Gh_A07G200600	A06_77866047	Copia_Ivana	Gh_A06G140000
A08_104067955	Gypsy_Tekay	NA	A06_78145786	Gypsy_Tekay	NA
A08_120426208	Copia_Tork	Gh_A08G236200	A06_80185015	Gypsy_Tekay	NA
A08_121578687	Copia_Tork	NA	A06_80194447	Gypsy_Tekay	NA
A08_124416223	Gypsy_Ogre	Gh_A08G275900	A06_80281676	unknown_Tekay	NA
A08_124698335	Copia_Tork	Gh_A08G279500	A06_83479081	Gypsy_Tekay	NA
A08_13104681	Gypsy_Tekay	Gh_A08G077900	A06_8493568	Copia_Tork	Gh_A06G055300
A08_13104681	Gypsy_Tekay	Gh_A08G078000	A06_86344610	Gypsy_Tekay	NA
A08_85438	Gypsy_CRM	Gh_A08G000300	A06_86420240	Gypsy_Tekay	NA
A09_4063509	Gypsy_Tekay	NA	A06_86582117	Gypsy_Tekay	NA
A09_5585274	Copia_Tork	NA	A06_86926375	Gypsy_Tekay	NA
A09_65814682	Copia_Tork	NA	A06_87266745	Gypsy_Tekay	NA
A09_73491818	Copia_Ivana	Gh_A09G167200	A06_87293024	Gypsy_Tekay	NA
A09_80374776	Gypsy_Tekay	Gh_A09G237900	A06_87554601	Gypsy_Tekay	NA
A10_109930756	Copia_Tork	NA	A06_87747417	Gypsy_Tekay	NA
A10_15804167	Copia_Tork	NA	A06_88887990	Gypsy_Tekay	NA
A10_27462881	Gypsy_CRM	Gh_A10G101100	A06_90914646	Gypsy_Tekay	NA
A10_33084577	Gypsy_Tekay	NA	A06_93105243	Gypsy_Tekay	NA
A10_33255364	Gypsy_Tekay	NA	A06_96315401	Gypsy_Tekay	Gh_A06G152600
A10_33343458	Gypsy_Tekay	NA	A06_99649420	Gypsy_Tekay	NA
A10_33446040	Gypsy_Tekay	NA	A07_18607736	Copia_Ivana	NA
A10_58443419	Gypsy_Tekay	NA	A07_31522147	Gypsy_Tekay	NA
A10_58539314	Gypsy_Tekay	NA	A07_33323458	Gypsy_Tekay	NA
A10_58958361	Gypsy_Tekay	NA	A07_80292347	Gypsy_Tekay	NA
A10_6747892	Copia_Tork	NA	A07_82264601	Gypsy_Tekay	NA
A10_86665140	Gypsy_Tekay	NA	A07_82354749	Gypsy_Tekay	NA
A11_110486219	Copia_Tork	NA	A07_83720944	Gypsy_Galadriel	NA
A11_111207830	Copia_Tork	NA	A07_85062094	Gypsy_Tekay	NA
A11_111383385	Copia_Ivana	Gh_A11G322100	A07_85440534	Gypsy_Tekay	NA
A11_112094412	Copia_Tork	NA	A09_5482831	Copia_Ivana	NA
A11_112354897	Copia_Ivana	NA	A09_60562068	Copia_Tork	Gh_A09G097300
A11_113781924	Copia_Tork	NA	A09_8347552	Copia_Ale	Gh_A09G032700
A11_118921275	Copia_Tork	Gh_A11G372600	A10_11229196	Gypsy_Tekay	NA
A11_2195472	Copia_Tork	Gh_A11G026700	A10_16420816	Gypsy_Galadriel	NA
A11_53411233	Gypsy_Tekay	NA	A10_17248325	Copia_Tork	NA
A11_61754416	Gypsy_Tekay	NA	A10_18687455	Copia_TAR	NA
A11_62573652	Gypsy_Tekay	NA	A10_18862816	unknown_CRM	Gh_A10G084300
A11_62972927	Gypsy_Tekay	NA	A10_4700474	Gypsy_Tekay	Gh_A10G042000
A11_87841718	Gypsy_Tekay	NA	A10_70024161	Gypsy_Tekay	NA
A11_88372733	Gypsy_Tekay	NA	A10_70761180	Gypsy_Tekay	NA
A11_93243035	Gypsy_Tekay	NA	A10_70771934	Gypsy_Tekay	NA
A12_23115275	Gypsy_Tekay	NA	A10_7426123	Gypsy_Athila	NA
A12_24755341	Gypsy_Tekay	NA	A10_7923005	Gypsy_Tekay	NA
A12_25689367	Gypsy_Tekay	NA	A10_81214908	Gypsy_Athila	NA
A12_26275419	Gypsy_Tekay	NA	A10_82094622	Copia_Ivana	NA
A12_26823217	Gypsy_Tekay	NA	A10_82131437	Gypsy_Tekay	NA
A12_26981443	Gypsy_Tekay	NA	A10_8265885	Gypsy_Tekay	NA
A12_28047595	Gypsy_Tekay	NA	A10_85999995	Gypsy_Tekay	NA
A12_28605677	Gypsy_Tekay	NA	A10_87756446	Gypsy_Tekay	NA
A12_28738052	Gypsy_Tekay	NA	A10_88575796	Gypsy_Tekay	NA
A12_29470306	Gypsy_Tekay	NA	A10_9212937	Gypsy_Tekay	NA
A12_29569312	Gypsy_Tekay	NA	A10_9328461	Gypsy_Tekay	NA
A12_36179115	Gypsy_Tekay	NA	A11_109998267	Copia_Tork	Gh_A11G316100
A12_36269735	Gypsy_Tekay	NA	A11_112080272	Copia_Tork	Gh_A11G325200
A12_38534328	Gypsy_Tekay	NA	A11_112354897	Copia_Ivana	NA
A12_40582761	Gypsy_Tekay	NA	A11_113789561	Copia_Ivana	NA
A12_40843586	Gypsy_Tekay	NA	A11_62014848	Gypsy_CRM	NA
A12_44585567	Gypsy_Tekay	NA	A11_62581851	Gypsy_Tekay	NA
A12_45018041	Gypsy_Tekay	NA	A11_93243035	Gypsy_Tekay	NA
A12_45094096	Gypsy_Tekay	NA	A12_102438041	Gypsy_Tekay	Gh_A12G266000
A12_49610168	Gypsy_Tekay	NA	A12_23115275	Gypsy_Tekay	NA
A12_51936469	Gypsy_Tekay	NA	A12_24337015	Gypsy_Tekay	NA
A12_52253700	Gypsy_Tekay	NA	A12_24753317	Gypsy_Tekay	NA
A12_54528853	Gypsy_Tekay	NA	A12_24755341	Gypsy_Tekay	NA
A12_54693933	Gypsy_Tekay	NA	A12_26003309	Gypsy_Tekay	NA
A12_54712952	Gypsy_Tekay	NA	A12_26142802	Gypsy_Tekay	NA
A12_56165702	Gypsy_Tekay	NA	A12_26275419	Gypsy_Tekay	NA
A12_57366851	Gypsy_Tekay	NA	A12_26388676	Gypsy_Tekay	NA
A12_59151499	Gypsy_Tekay	NA	A12_26823217	Gypsy_Tekay	NA
A12_60460724	Gypsy_Tekay	NA	A12_26981443	Gypsy_Tekay	NA
A12_60675548	Gypsy_Tekay	NA	A12_27086918	Gypsy_Tekay	NA
A12_60869544	Gypsy_Tekay	NA	A12_27746713	Gypsy_Tekay	NA
A12_61937777	Gypsy_Tekay	NA	A12_27942873	Gypsy_Tekay	NA
A12_65205531	Gypsy_Tekay	NA	A12_28047595	Gypsy_Tekay	NA
A12_68164511	Gypsy_Tekay	NA	A12_28605677	Gypsy_Tekay	NA
A12_68776672	Gypsy_Tekay	NA	A12_28977496	Gypsy_Tekay	Gh_A12G082900
A12_70434454	Gypsy_Tekay	NA	A12_29569312	Gypsy_Tekay	NA
A12_70462342	Gypsy_Tekay	NA	A12_31125048	Gypsy_Tekay	NA
A12_71568219	Gypsy_Tekay	NA	A12_31899245	Gypsy_Tekay	NA
A12_80847007	Copia_Tork	NA	A12_36179115	Gypsy_Tekay	NA
A13_107139432	Gypsy_Tekay	NA	A12_37344535	Gypsy_Tekay	NA
A13_1191436	Copia_Tork	NA	A12_42360829	Copia_Ivana	NA
D01_12982030	Copia_Ivana	Gh_D01G095100	A12_43580772	Gypsy_Tekay	NA
D01_13207562	Copia_Tork	NA	A12_54528853	Gypsy_Tekay	NA
D01_16271561	Copia_Tork	Gh_D01G110000	A12_54693933	Gypsy_Tekay	NA
D01_16567848	Copia_Ale	Gh_D01G111600	A12_54712952	Gypsy_Tekay	NA
D01_5415919	Copia_Tork	NA	A12_70462342	Gypsy_Tekay	NA
D01_64013446	Copia_Ivana	Gh_D01G246200	A12_80847007	Copia_Tork	NA
D01_64025141	Copia_Ivana	Gh_D01G246300	A13_106105259	Copia_Tork	NA
D01_64407135	Copia_Tork	Gh_D01G250400	A13_108267190	Gypsy_Ogre	Gh_A13G258600
D02_22532948	Gypsy_Tekay	NA	A13_84607660	Gypsy_Tekay	NA
D02_51289563	Gypsy_Tekay	NA	D01_48632328	unknown_CRM	NA
D02_60453121	Copia_Tork	Gh_D02G182000	D01_48644987	unknown_CRM	NA
D02_69759158	Gypsy_Galadriel	NA	D01_64025141	Copia_Ivana	Gh_D01G246300
D02_9010727	Copia_Ivana	NA	D02_11666540	Copia_Tork	NA
D03_13458329	Gypsy_Tekay	NA	D02_13232494	Copia_Tork	NA
D03_13835207	Gypsy_CRM	NA	D02_57975455	Gypsy_Tekay	NA
D03_1548752	Gypsy_Tekay	Gh_D03G018300	D02_8311342	unknown_CRM	NA
D03_15955985	Gypsy_Tekay	NA	D03_13051394	Gypsy_Tekay	NA
D03_16836430	Gypsy_Tekay	NA	D03_13863530	Gypsy_Tekay	NA
D03_17377765	Gypsy_Tekay	NA	D03_13974442	unknown_CRM	Gh_D03G066900
D03_17539028	Gypsy_Tekay	NA	D03_13980681	unknown_CRM	NA
D03_18347696	Gypsy_Tekay	NA	D03_14025112	unknown_CRM	NA
D03_19273599	Copia_Tork	Gh_D03G071900	D03_14854790	Gypsy_Tekay	NA
D03_23979386	Gypsy_Tekay	NA	D03_16394864	Gypsy_Tekay	NA
D03_24334483	Gypsy_Tekay	NA	D03_16948972	Gypsy_Tekay	NA
D03_25090036	Gypsy_Tekay	NA	D03_17539028	Gypsy_Tekay	NA
D03_2668153	Copia_Tork	NA	D03_17842447	Gypsy_Tekay	NA
D03_31312267	Gypsy_Tekay	NA	D03_24614675	Gypsy_Tekay	NA
D03_46673313	Copia_Tork	Gh_D03G146000	D03_26041026	Gypsy_Tekay	NA
D04_46738428	Copia_Tork	NA	D03_26912094	unknown_Tekay	NA
D04_47707378	Gypsy_Tekay	NA	D03_28795085	Gypsy_Tekay	NA
D04_53539221	Copia_Tork	Gh_D04G192100	D03_29892740	Gypsy_Tekay	NA
D05_12928533	Gypsy_Tekay	NA	D03_40383271	Gypsy_Tekay	NA
D05_14681877	Gypsy_Tekay	NA	D03_42287601	Gypsy_Tekay	NA
D05_15098904	Gypsy_Tekay	Gh_D05G173200	D03_46673313	Copia_Tork	Gh_D03G146000
D05_15789663	Gypsy_Tekay	NA	D03_51494168	Copia_Tork	NA
D05_16175788	Copia_Tork	Gh_D05G184800	D03_52628010	Copia_Tork	NA
D05_17428079	Gypsy_Tekay	NA	D03_967684	Gypsy_Tekay	NA
D05_17491562	Gypsy_Tekay	NA	D04_49411015	Copia_Tork	Gh_D04G162400
D05_20321949	Copia_Ivana	Gh_D05G227200	D04_49411015	Copia_Tork	Gh_D04G162500
D05_8530582	Copia_Tork	NA	D04_49432484	Gypsy_Galadriel	Gh_D04G162600
D05_9519337	unknown_Tekay	NA	D05_11697435	Gypsy_Tekay	NA
D06_46871305	Gypsy_Tekay	NA	D05_12006757	Copia_Tork	Gh_D05G139600
D06_47332434	Copia_Tork	NA	D05_15135387	Copia_Ale	Gh_D05G173700
D06_47348703	Copia_Ivana	Gh_D06G152200	D05_16175788	Copia_Tork	Gh_D05G184800
D06_64658174	unknown_CRM	Gh_D06G230700	D05_16344969	Copia_Ivana	Gh_D05G186200
D06_662457	unknown_CRM	NA	D05_16344969	Copia_Ivana	Gh_D05G186300
D06_7247226	Copia_Tork	NA	D05_17449260	Gypsy_Tekay	NA
D07_49349819	Gypsy_Tekay	NA	D05_18701009	Gypsy_Tekay	NA
D08_2061983	Gypsy_CRM	Gh_D08G022000	D05_20321949	Copia_Ivana	Gh_D05G227200
D08_44965748	Copia_Ivana	NA	D05_20789478	Gypsy_Tekay	NA
D08_68529327	Copia_Tork	Gh_D08G279000	D05_20804263	Copia_Ivana	Gh_D05G230500
D09_24600238	Gypsy_Tekay	NA	D05_22297951	Gypsy_Tekay	NA
D09_29236627	Copia_Tork	NA	D05_22323812	Gypsy_Tekay	Gh_D05G242100
D09_36462639	Gypsy_Tekay	Gh_D09G107600	D05_22660288	Gypsy_Tekay	NA
D09_36520438	Copia_Ale	NA	D05_22839511	Gypsy_Tekay	NA
D09_36730597	Gypsy_Tekay	NA	D05_24466603	Copia_Tork	NA
D09_41664829	Copia_Tork	Gh_D09G145800	D05_52177391	Gypsy_Tekay	Gh_D05G336900
D09_41685005	unknown_Tekay	Gh_D09G145900	D05_52279205	Gypsy_Tekay	NA
D09_42747385	Copia_Tork	Gh_D09G154600	D06_48210993	Gypsy_Tekay	NA
D09_42895808	Copia_Tork	Gh_D09G155700	D06_48249810	Gypsy_Tekay	NA
D09_50596646	Copia_Tork	Gh_D09G240000	D06_63622133	Gypsy_Tekay	Gh_D06G222600
D10_18966118	Copia_Tork	Gh_D10G122700	D07_27781285	Gypsy_Tekay	NA
D10_2385335	Copia_Ivana	Gh_D10G027300	D08_66317713	Gypsy_Tekay	NA
D10_2385335	Copia_Ivana	Gh_D10G027400	D09_11115044	Gypsy_Tekay	NA
D10_26342777	Gypsy_Tekay	NA	D09_11995844	Gypsy_Tekay	NA
D10_27256848	Gypsy_Tekay	NA	D09_12805717	Gypsy_Tekay	NA
D10_35048666	Gypsy_Tekay	NA	D09_12890830	Gypsy_Tekay	NA
D10_35908634	Gypsy_Tekay	NA	D09_12937159	Gypsy_Tekay	NA
D10_37507299	Gypsy_Tekay	NA	D09_13305659	Gypsy_Tekay	NA
D10_37639976	Gypsy_Tekay	NA	D09_13893008	Gypsy_Tekay	NA
D10_38991831	unknown_CRM	NA	D09_14219122	Gypsy_Tekay	NA
D10_4019085	Copia_Tork	NA	D09_14289114	Gypsy_Tekay	NA
D10_41785990	Gypsy_Tekay	NA	D09_19097109	unknown_CRM	NA
D10_42059801	Gypsy_Tekay	NA	D09_21130389	Gypsy_Tekay	NA
D10_4278162	Gypsy_Tekay	NA	D09_36308327	Gypsy_Tekay	NA
D10_43986434	Gypsy_Tekay	NA	D09_38244739	Gypsy_Tekay	NA
D10_44960970	Copia_Ivana	NA	D09_51852646	Gypsy_Tekay	Gh_D09G256200
D10_51469162	Gypsy_Tekay	NA	D09_7304994	Copia_Tork	Gh_D09G027800
D10_53585626	Gypsy_Tekay	NA	D10_12676073	Copia_Tork	NA
D10_60645504	Copia_Ivana	NA	D10_19560537	unknown_CRM	NA
D11_1599607	Gypsy_Tekay	Gh_D11G018100	D10_29464171	Gypsy_Tekay	NA
D11_18896394	Gypsy_Tekay	Gh_D11G179100	D10_29734063	Copia_Ivana	NA
D11_1973821	Copia_Tork	NA	D10_35048666	Gypsy_Tekay	NA
D11_23082497	Copia_Tork	NA	D10_35908634	Gypsy_Tekay	NA
D11_31690583	Copia_Ivana	Gh_D11G228900	D10_37507299	Gypsy_Tekay	NA
D11_32576478	Gypsy_Tekay	NA	D10_37639976	Gypsy_Tekay	NA
D11_3817944	Copia_Tork	Gh_D11G047200	D10_37928143	Gypsy_Tekay	NA
D11_41514654	Gypsy_CRM	NA	D10_40965506	Gypsy_Tekay	NA
D11_4246848	Copia_Tork	Gh_D11G051600	D11_18896394	Gypsy_Tekay	Gh_D11G179100
D11_51716263	Gypsy_Tekay	NA	D11_20244717	Gypsy_Tekay	NA
D11_66829251	Copia_Tork	Gh_D11G336900	D11_66829251	Copia_Tork	Gh_D11G336900
D11_7298757	Copia_Tork	NA	D12_19412736	unknown_CRM	NA
D11_8702785	Copia_Tork	NA	D12_19500117	Gypsy_CRM	NA
D12_22569923	Gypsy_Tekay	NA	D12_2138457	Copia_Tork	NA
D12_23791238	Copia_Tork	NA	D12_26047111	Gypsy_Tekay	NA
D12_2785873	Copia_Tork	NA	D12_26534519	Gypsy_Tekay	NA
D12_30384460	Gypsy_Tekay	NA	D12_29586936	Gypsy_Tekay	NA
D12_37601060	Gypsy_Tekay	NA	D12_301433	Copia_Tork	NA
D12_4674473	Copia_Tork	Gh_D12G034500	D12_33039048	Gypsy_Tekay	NA
D12_61319843	Copia_Tork	Gh_D12G281500	D12_45780441	Gypsy_Tekay	NA
D13_2802189	Copia_Tork	NA	D12_4674473	Copia_Tork	Gh_D12G034500
D13_49665426	Copia_Tork	Gh_D13G161300	D12_53774151	Gypsy_Tekay	Gh_D12G205000
D13_52124737	Copia_Tork	NA	D12_54427619	Gypsy_Tekay	NA
D13_58269318	Copia_Tork	NA	D13_1622875	Copia_Tork	NA
D13_58952487	Gypsy_Tekay	NA	D13_3902540	Copia_Ivana	NA
			D13_52697041	Copia_Tork	Gh_D13G175400
			D13_63658839	Copia_Tork	Gh_D13G264300

[truncated: 1 more sheets: TableS9b]
